# Supplementary material for: Metabolomics profiling in acute liver transplant rejection in a pediatric population
Source: Sci Rep. 2022 Nov 4;12:18663. doi: 10.1038/s41598-022-18957-4 (PMC9636214; doi:10.1038/s41598-022-18957-4)
Supplement: Supplementary file 1 — Supplementary Information. [file 41598_2022_18957_MOESM1_ESM.txt]

mz	time	10_1	12_1	19_1	27_1	28_1	31_1	33_1	34_1	37_1	46_1	47_1	53_1	58_1	67_1	88_1	91_1	104_1	145_1	301_1	303_1	304_1	305_1	306_1	310_1	311_1	313_1	316_1	317_1	320_1	321_1	322_1	324_1	326_1	328_1	333_1	334_1	340_1	341_1	9001_1	9002_1	9006_1	9011_1
85.028420029232	21.2861630272906	277572	230727	176602	327406	207238	197305	192107	182263	193782	230055	210256	302670	223434	196519	200691	219507	217393	215863	205190	220463	264541	294600	167665	198729	81205	270583	240089	216820	197510	199838	214842	193973	172029	204690	273811	235562	209993	190440	227983	157951	236360	261294
85.0284352275306	197.660032276348	393536	666005	354933	732895	658538	263157	333055	765701	151661	471397	556873	290711	669324	360864	411171	252830	253421	120841	586660	380129	143719	377470	391161	426007	265778	326083	239583	336486	494786	96160	341045	517748	668991.5	365174	266650	508421	301262	411309	536615	483105	693515	91173
85.0477480793885	90.3820795633035	2457784	2656692	2145384	2643254	1350079	2237998	1915481	2311048	1862045	1634842	1406735	1191169	1226965	1924105	1762991	2001713	1859540	1620525	1169905	1605494	1975145	2208300	1954067	2006541	1547796	1769663	1783981	1598028	1430411	1440620	2014084	1775088	2444403	1358084	1812043	2396404	1586901	1540696	2590814	2035005	2601627	1858159
85.0648149291538	180.183074589737	0	0	254572.5	0	0	0	164449.5	155140.5	186266.5	0	121129.5	0	35153.5	0	0	0	229065	330842.5	83739	0	0	0	0	0	0	0	179286	307346.5	0	0	0	0	278457	0	225047	181002.5	321390	0	0	0	0	215197.5
85.0648186015651	21.8012708716629	0	0	81904.5	0	0	0	0	103673.5	115916.5	0	0	0	159751	0	0	0	109235	100125	83237	0	0	0	0	0	0	0	96350	103507.5	0	0	0	0	129082	0	107478	123774	81444.5	0	0	0	0	100159
85.0760322670708	87.3813191200147	1058712	956063	695101	1019091	0	1210532	836441	1760536	391802	945798	359806	568492	959078	897634	977604	1012622	760176	926576	590303	611420	1119844	1250403	473049.5	826938	737974	534110	573427	579685	0	707436	481762	1103849	460083	500036	558210	1053697	964149	1426245	0	0	779145	845494
85.0778180481952	90.9859769459017	34600110	26230270	16636703	49571634	27119966	31886922	20476051	38250330	33279267	24013037	26987201	22375583	21628357	28555604	32121813	27800159	28633888	29212864	27360777	24350588	27015122	23097188	32333672	22455992	27956099	27633355	16404655	33295500	23019698	22186768	22617791	19575635	19591509	27473014	23284709	28287183	21792410	24962525	46413901	24927321	25671009	29804031
85.0841139910938	203.868824051828	238754	473513	43720	247065	205302	643981	137929	474027	213137	490613	492147	186274	442139	459284	268295	232388	532522	247495	602064	408934	310420	182769	442631	329384	428053	426179	560775	150316	89500	352198	383101	400145	285702	619805	293849	443931	580800	180014	197249	521815	365746	337562
85.0841266907078	91.4913055960288	2082873	2277202	1658397	2093739	1838489	1798139	1445536	2053147	825132	826208	897182	1422115	1029429	1132081	2017117	1525035	2911720	1008660	1007374	1427457	2331404	1448615	2671562	863058	1095502	1486284	2386054	1885083	945765	1338691	987120	1808878	2160964	958150	1081778	1709373	1563689	1979614	2333905	1213536	1364590	2219530
85.0841398478691	24.9359971661846	182827	181526	217865	184935	189002	887710	208492	194484	109758	159599	150289	185203	143855	149524	178389	234594	179278	185198	179339	145480	145820	134574.5	274701	260101	955437	172051	198856	173092	134224	218459	122322	157492	179857	125020	156258	177467	197783	149899	181137	252311	159031	179976
85.1214171597232	46.0257244524183	1143751	2192997	2402656	1520109	2708677	0	0	0	0	1694530	0	0	674912	0	0	1231508	1367743	1016092	0	0	839665	913018	0	797394	0	0	996983	0	0	814015	0	0	0	0	880467	0	574241	0	1217349.5	0	917145.5	0
85.1588277429814	46.1776981412287	4862401	6715865	2227386	4920163	6619694	4017618	4167165	5113842	0	5111400	3594352	0	2749012	2337339	3455159	2309902	3591561	3077503	1993054	2161294	3309757	3024630	2365072	3229437	3229702	2649020	2687918	2757714	2286802	3064086	2567435	2633521	0	2045470	2390654	0	2942812	2585992	5308093	1039993	3953661	748332
85.194789961315	46.1190931213783	1293001.5	1917593	0	1423648	2333904	613727	1020622	0	0	1494939	1263410	0	825003	417875	0	612521	1011493	1063216.5	547195.5	0	1335058	884689	647499	798112	722809	642558.5	630254	0	0	1045662	493799	586723	0	607299.5	2604920.5	0	796992	749306	1303740	0	678365	0
85.1965518403721	46.2321529469533	4079922	5430113	1841551	4442946	5688149	3619487	3671535	4397461	928705	4680411	2968604	0	2317869	2209218	2902859	1916766	3304034	2745076	1658504	1986008	2604577	2728817	1809755	2380395	3182312	2204860	2442001	2278866	1713694	2486853	2086586	2307057	0	1990580	1945613	0	2748680	2270852	4574969	1185913	3450087	4419152
85.2312713211442	46.9692523213009	2172129	2273097	1787488	1939415	4294071	1675348	1869402	3466301	0	1589106	1166401	0	1247124	0	2089164	1201732	2282186	1133711	251766	0	1640422	1635712	466230	711387	1033154	717511	1348262	1357395	958073	1154099	1154390	607621	0	1036104	1261912	0	550699	804083	1952909	292329	1000475	0
85.2688511580639	46.9324388732531	2000547	2736192	1341035	1987896	2772275	2090498	1434128	3054953	0	1485412	1152015	0	1185031	0	1693621	941457	1623835	1043965	1587917.5	0	603438	1348074	832235.5	550314	907727	1385092	1153785	989474	0	1256040	607718	861355	0	1626804	928283	0	779999.5	634624	2007459	0	2205354	0
85.3031326159062	47.628296511406	0	0	1164009	2674889	2391161	0	1416360	5379262.5	0	4200428	2211470.5	0	1032402	0	1729347	1109295	1592711	763021	0	0	1199124	1358864	0	933249	1986894	2828274	1010973	647753	1296808	1332524	1558741.5	0	0	1641560	883276	0	0	534632	0	0	1835755	0
85.3409679074173	48.0637098885751	0	0	1078691	1260244	1015759	0	2708406	0	0	0	1869696	0	1064590	0	1369201	1364652	2468923	3115911	0	0	710592	1175949	1059202	529872	605256	0	705229	725461	812035.5	714208.5	0	0	0	2690812.5	704907	0	0	867522	0	0	2224643	0
85.5066628594792	287.270395824719	322636	0	0	0	173132	0	0	0	241410.5	0	0	0	0	0	258492.5	0	0	0	0	0	0	0	312435	0	0	245606.5	0	160456.5	0	0	0	0	0	0	148346	145225.5	0	211311.5	226565	0	0	0
85.5155592115773	131.027371645134	1606010	1556389	1168113	2029430	1717194	1669844	1565349	684365	1726727	1106609	1281244	1489399	925514	1703455	1685348	1407528	1494470	1129180	1073975	1174276	1489437	1542889	1784749	1346358	1136697	2022900	1311780	1890189	1534526	1360846	1491177	1581877	1591106	1174221	1387722	1745436	1459042	1715535	2515542	1670860	1955587	2077373
85.5156009439455	284.81576526641	528603	521137	625848	624203	856638	739348	551335	657742	750404	240041	126100	123634	506044	553090	453583	593465	662133	624151	694889	770327	526860	386047	574244	500087	789065	723831	686815	598105	690949	417000	572439	610992	708846	431909	615108	725392	595279	825212	538817	685686	676998	560414
85.6096850849996	61.8342508335324	0	0	214632	954806	0	0	0	0	522594	286247	1504984	0	506336	689640	248024	1168208.5	0	1067537	278659	0	0	0	0	0	922282	0	0	3068064	0	0	0	0	0	0	0	0	0	0	0	0	0	0
86.0475484565787	44.6920564866078	1531277	1967660	0	1964248	1050115	2616429	1472717	0	0	1302403	1604797	0	874416	2363766	1098366	932871	979213	952069	1030417	1991994	1214089	401276	1156114	969560	1963120	1212755	782962	861735	3501461	895519	983634	1204542	0	857675	663723	0	1609101	1040928	1818058	0	818874	0
86.0511051810874	85.7714927437018	6141492	505500	1200923	239938	216545	662447	1158662	697700	344698	856133	531036.5	379895.5	469027	539015	783150	802101	787615.5	166501	504524	177143	599661	3290335	1197517	421309	0	297414	728157	160994	104598	355303	687492	391702	634791	462015	479064	0	766726	1260357	242326	2129032	1098240	548652
86.0600401716786	235.446657442976	635786	2209378	1234854	6861457	1813499	1242509	2196012	2041721	1806005	2121783	1832305	435425	1604959	2149957	2664514	2919535	1619841	1633007	2094351	3291527	1701824	2532289	1179296	693470	1597591	1328755	1277509	1298026	3247184	1225495	1338938	4210916	5221849	967852	1312559	774901	1161114	1412771	1783717	2002907	3722554	1885329
86.0814202865049	73.7850902033333	4018311	3956907	1755007	5514696	4314003	4852313	1958468	4336175	3568416	2822174	2821571	1917039	2262748	3954676	3827000	3996709	2975211	3610833	2282772	3673278	3204286	7827801	4742113	3287473	3408451	2545841	2500455	3496593	2251062	3293528	4813889	3334840	2595971	3584977	1851172	4299475	2392790	3839841	4616294	3327964	2673410	4161815
86.0817972302328	197.536482188497	0	430291	0	391342.5	0	491336.5	0	0	0	0	0	387116	414222.5	0	0	223317.5	0	0	134298	283835	0	286736	0	0	0	0	362838	204736	0	325345.5	220264	628707.5	336158.5	0	241319.5	0	0	0	0	0	268411	0
86.0841419653314	44.9422020535656	2083289	2187494	0	2313713	1160472	3315564	1538289	0	0	1925725	1813738	0	875756	2638379	971743	772715	757347	996831	1317368	2167032	1235951	604213	1380981	1054979	2038474	1472254	716152	1044339	812064	1032737	1153871	1359002	1247795.5	959242	623952	0	1909605	1054963	1547114	508888	1150503	0
86.0963984918047	208.918168848035	10371577	61774643	5687552	28322644	138409399	68224929	45802972	27842557	64504138	10289641	37451108	20235606	103850948	48337015	11539418	54555164	17891733	46116097	25753902	24922304	58896444	55367706	20773465	64665021	44251209	43216904	2712597	27580242	37844541	29459636	36671948	50078130	4337655	35750753	29783029	18650593	70935957	58822406	7451133	43866309	5648471	41310156
86.1110414427728	50.6730699099862	976162	1541668	508782	791738	1024176	1347497	975304	708702	1095887	404813	526182	1060722	1079119	1301419	1197218	876922	1188235	807276	733569	906876	998660	761282	1420504	883482	933690	804904	1080011	624651	763859	1212854	534866	1817016	879427	975230	846187	1213137	916263	1504497	866832	952901	216591	1048700
86.1110543192713	192.497288253704	211038	422278	291182	208314	294792	375407	305685	340623	354836	385201	399463	291807	331000	303172	280731	344008	202051	313931	188911	164017	272549	352320	391014	315158	149490	119188	216664	294389	280854	163587	206416	328682	580997	217507	215269	401041	446386	352496	375382	422833	197260	586844
86.1209435028568	45.7285320187078	2034360	1478498	1020130	2513578	2281741	3372389	1583693	1585308	0	1508217	1699265	0	1198501	716570	2005802	688027	1110764	1002525	942542	1254768	943704	1003107	1027152	761508	1232727	1179058	1040506	1354525	821886	1341653	1235473	1285942	0	931271	1066909	0	886228	890702	1550347	2489105	1215472	0
86.1574811055712	46.138608912884	1567883	1464809	808527	1711303	1811329	2492109	1190850	1035328.5	0	1370402	635836	0	963744	0	1553672	523746.5	363918	913552	1584925.5	895562	321089.5	524656	496333	1337649.5	1041337	785838	992757	903994	317053	824372	604029	575601	0	532164	505933	0	759093	4112238	1878012	0	0	0
86.1941917933532	47.1425609729974	1781445	971419	1014406	2310847	2330501	2061370	2074517	1090381.5	0	1480669	1796876	0	1579255	1136607	2081166	1253058	1393398	1324007	1124790	912355	1643065	1496411	870808	1188130	1672080	1151112	1232768	1518251	1222809	1466345	1201536	1175645	0	1232326	1153609	0	1283791	1425265	3804485	0	1636986	3775008
86.2707387916979	277.945455381181	113607	727049	284449	673032	226995	673976	876085	1400149	209357	1331260	1321024	1228029	1257848	727116	410933	1281219	398657	1329769	1248262	780767	1034686	1127538	330490.5	893481	823898	399920	1246707	426830	1224193	658956	1261714	607652	44834.5	1068618	239411	547057	441951	323340	425826	913893	585076	776126
86.2707472183197	128.303548484634	1951840	1844110	1327427	1904655	1926760	1919558	1775566	824255	1982934	1242930	1300989	1576792	1187527	1720336	2137577	1456131	1805367	1462302	1504649	1363368	1853435	1493181	1927694	1253916	1378558	2030995	1505110	1985840	1268993	1737419	1525984	1654568	1538859	1306022	1753362	1873451	1634506	1951913	2558832	1830386	2226314	2175246
86.4929258320678	108.005185334957	0	0	46211	0	0	0	0	0	0	0	0	0	0	0	535936	0	0	0	0	0	0	0	0	0	0	0	0	0	0	0	0	0	0	0	0	0	0	0	0	0	0	0
86.6650842313337	62.8073532620503	0	1096267	151950	431960	488191	406812	333415	1537128	339332	420764	358101	172344	348246	0	227937	803259	213746	195378	478689	423327	1616083	458744	1560605	1782563	847528	536798	354381	652031	452485	458379	331856	829026	640667	1037200	1024034	583705	940805	4149586	540560	277837	821192	794100
86.9086918636351	63.8422475455935	2116293	1506417	1527568	1427189	1417266	2042964	1518546	923269	928037	1313427	1245781	971094	1728398	1552690	1107972	1161451	1031345	1080152	1774183	1363870	2039058	1279276	6191125	1664365	1475757	1647505	1593220	1547042	1928704	1968647	1927885	1876847	1997878	2964576	1836248	1402340	1539698	1639463	1379638	1341128	2178453	2540745
86.9587619909187	100.352788915338	411534	338722	333338	232221	131406	388853	481698	2943879	152447	160945	82675	351285	105595	559888	240249	229820	368557	294087	278803	352023	572778	415499	696738	344964	355484	412566	322597	388642	306773	396085	570989	539270	195491	240513	351504	445249	405654	366626	521650	1766062	546204	384655
87.0440518369151	38.5441665808864	630540	1012968	481355	738976	6466494	729681	1677092	815154	2616507	828201	595847	807452	512356	7807683	1038104	721491	568817	625989	677247	741126	704008	921048	561355	742977	1364203	1415221	625642	1261913	509528	879715	2820735	880824	563999	776217	607037	718519	649975	574315	757825	2480737	993652	833631
87.0440568414555	266.739586837214	614943	1602725	347831	437461	2200177	448769	860823.5	781031	391071	515171	446984	448040	500231	1245530	976255	694487	425150	1092203	697653	228533	389971	869173	640618	137049	433520	500362	1119166	623640	447031	1073550	1015786	186280	412005	989963	243091	683172	498933	541895	841658	576179	1236481	547809
87.0553000945183	95.4985395086892	7371684	7844697	4962052	7792900	2815689	5318280	4168596	8136010	5031939	4228169	4795496	4457644	4212173	4071460	4944298	7095432	4053284	4758292	4794311	4589957	3603692	7896649	6299990	4783321	4632533	4400374	5478979	5041202	3825260	5126578	4826194	6529287	3964048	5145600	5790758	6693393	3469247	7275190	6703654	4342960	7009363	5360409
87.0916662280821	286.650180675516	375119	330661	307093	205025	56669	317794	313946	356209	390033	305457	279854	187665	230441	399166	441163	233116	384697	362060	475707	360027	377068	508463	157565	288144	259136	347490	286263	300308	187279	247735	272434	432174	260602	305038	398233	359161	346634	341695	304768	403176	301978	375644
87.091674674124	166.746354094421	153634	58387	196157	354804	514609.5	60527	349613	506875	356285	637560	366237	320487	534590	187986	446945	598180	339591	332461	230279	368019	412373	257489	590648	442977	465388	482038	340207	332114	330135	89400	275039	430062	529339	299966	413371	434982	350346	302734	397620.5	440821	321599	502607
87.0917049546642	17.4761842038109	567505	388961	502844	427231	380845	540854	557876	418804	576020	521903	507231	386855	405886	410368	446372	404371	501753	400250	490993	443873	392413	366015	619951	239734	369148	462913	355688	545646	360216	393491	312852	606925	557592	384783	394648	374725	156834	625195	406350	524345	343188	549463
87.0934699980799	183.802421821938	399992	374475	408650	434254	433780	290058	512325	351565	393881	378150	200780	314123	402184	374123	506055	302813	350945	320488	357997	371834	701150	300147	373765	286990	518390	85795	398774	430558	262757	409736	421423	347790	809855	316308	325500	529161	424604	496772	447390	358468	284757	407707
87.0934757816805	29.9287935887848	776062	726544	793777	573698	681740	273283	586551	621010	872897	691126	720899	450166	544563	760001	741382	929308	713514	119325	341218	683645	622038	809413	696858	708482	1120673	279154	482309	833131	598538	658619	725899	1684632	682076	606687	545818	903915	645240	656789	697960	674495	518918	574485
87.0997932178564	233.727144305425	2253528	5398809	5821406	4337449	7217252	4161155	3986053	5575686	5460262	550269	3935688	5761595	4136577	3857802	214390	3837790	2666182	3832774	4546863	5390885	5858762	3865416	3140575	5671968	4719689	4774840	1735636	4982204	3759669	4416769	5124980	6351050	3717586	2325378	4670209	2825830	5980408	3335542	369063	4149644	2320776	4752792
87.099806159464	49.3288431468831	8882432	16384779	7150598	10434300	19552344	21274881	10009264	9229028	12528692	5849684	7705604	6483863	8336516	8727954	11522960	13214760	5360480	12917689	9576065	9693155	12085159	14301116	13726419	13229099	12862448	8603211	7219451	8100885	9098933	12181589	12602550	15720811	8602205	13847097	8061427	15485691	9387854	14297320	5387196	9797251	7255053	12085512
87.4218886975926	62.6475925868711	520065	1370024	312054	558133	525304	224358	397974	679945	570538	678224	797445	257831	526918	540606	627064	718650	2820981	594913	629531	242626	0	0	403264	362253	340040	456890	396469	402971	421423	1098642.5	0	3481749	1399456	592014	388450	992424	513850	0	431286	0	268771	4388800
88.0189517190593	224.090971461338	350725	0	0	0	298898	0	0	0	184606	0	0	0	0	0	25923	0	564628	0	0	0	0	0	130230	0	0	0	0	56934	0	0	0	0	275815	0	60188	308589.5	0	291378	242309.5	0	0	0
88.0215704921781	173.979847969509	535063	351998	362898	303895	325752	279701	392291	365362	475172	282178	326794	144283	236776	369562	317606	322522	330084	424341	229386	252713	386753	543425	395217	259807	361223	313173	304083	353579	305723	332701	265112	353211	580848	338324	282551	342986	275019	319577	375222	487382	385901	495756
88.0393098759569	103.348943845561	27912433	18947535	25482452	28036178	13025706	18928270	16846395	18030877	24249929	27520289	25554702	12595968	10258678	23074935	46671783	29612319	16003954	12742389	12304491	10368919	15405120	16021113	15276805	15679873	20697953	17766600	16885238	19304875	19094487	18658083	14718404	18222852	15577516	12976255	16449961	17742400	13824930	21508636	18558535	18471940	21432421	17054015
88.0393131793775	255.683632724145	3073615.5	2394584	2284029	1907483	1522653	2395697	1700126	486123	2498604	3181177	4498088	2163368	660936	2381593	0	2746421	1538216	1215720	1905164	1964142	1510508	2414002	3119958	3284269	1261399	2232426	2317867	883157	984829	2931199	1930299	3059884	2783755	1959236	501501	1840941	2877336	1689257	877834	900830	992627	1969404
88.0479856426823	87.3058217448304	597024	418629	308539	532757	89427	723973	483276	1109724	264917	494003	342230	121692	565229	526875	605693	604926	418663	310409	330791	543245	604214	314776	227070	428843	295247	335382	304644	423322	85900	451219	92421	470684	243263	204227	274956	573595	545286	699589	300816	131812	171364	510568
88.0578349065175	84.1057073154674	3659435	2202242	1964947	5111497	2215213	2973168	1822057	3057060	3697485	2099920	2790894	2596891	2159945	3012669	3091026	2904072	2895085	2903362	3280985	2750720	2740732	2514740	3582116	2758463	3483249	3149727	2090499	3601084	2574703	2711071	2763149	2062165	3055593	3195217	2886574	3223607	2648923	2695005	4082577	2760821	2528565	2414598
88.0631110893151	87.3763801505919	117875172	102084145	62419382	118742300	28098252	117426227	85165122	187483515	50403257	97606729	46727105	57246362	96125562	88492116	106797558	104729731	85506736	92196577	62565998	74418609	111436038	107164340	49244013	81440376	71785939	58689410	68360023	73885602	26369651	72582930	54086121	93632678	48030855	50183811	59732564	94972252	91129650	136293132	55426904	40408871	87232038	94891204
88.0757027324639	262.176731229342	36205461.5	9282325	39883106	40711005	37631703.5	17066412	31119077	28925830	426158	31288386	33998771	37128336	29215477	35294393	11821711.5	43142465	38511624	34116885	39827747	44406518	38074611	41594681	38523433	36633035	41577280	4084432	40820626	37302883	34555083	34224623	44603836	40227478	36742502	34059232	35155386	35252959	42032970	26671303	34676878	39415487.5	36678329	43851885
88.0757116342117	64.4015483945236	10860446.5	13533221	1294821	3202238	6777144	5095892	2339434	11545979	4437765	13597571	2380081	5421342	6878742	7229136	12318537	10960764	4863670	13220144	12913414	12899659	2304438	15140729	14592575	2340082	9354938	7272114	12898847	12688187	722267	9206479	22327971	14910583	1711066	12508228	12513020	12640610	14784392	1973262	8892571	3578905	7951770	796982
88.0782268454736	87.384569058724	591266	484588	336520	570587	1583166	798691	476735	948462	229323	516726	97609	408355	526367	463711	590311	667377	384415	444794	347836	421951	688387	374564	232937	389824	340426	291817	310212	401552	101208	406336	99555	514902	233018	209199	297540	624196	539427	736716	206034	166448	170892	528286
88.1121151362875	273.133383372112	6265417	4517083.5	5341643	2179396	159735	3096569.5	6351291	4090834	4702526	3740334	2061252	7396003	4148203	4781169	3260601	5890965	3561972	3599513	4928478	5705029	6081086	3622109	481903	4827571	5302850	4274206	6817488	6185972	6080017	5437987	4246251	6816480	5675209	3930466	6958897	4031199	6609252	521457	4154163	4389777	154353	3360335
88.5091409636757	24.5055352627886	265723	283206	341259	1407846	277546	383121	382842	276789	284136	369634	320774	439477	483013	236724	328586	240087	231370	264579	245507	915968	241056	338412	370967	483395	331404	281277	234975	336449	275278	314651	235063	629481	304203	307737	205842	358481	327730	240687	291444	711623	265626	319219
88.5616226433227	87.4622131090801	1469656	1253296	843880	1380862	254521	1368827	1097879	2240302	620241	1128149	620631	715239	1320964	1144831	1646450	1304192	1108646	1396582	741060	866652	1502826	1327298	646901	1081520	926758	961908	762816	991825	233008	891763	479726	1069456	469172	517163	702208	1119403	979684	1782151	630155	351512	899894	1190622
88.564777802388	87.1105372803023	8005061	6537282	4124528	7668356	1832828	7566024	5418386	11668303	2874873	6146706	2522398	3562649	6218800	5919242	7054251	6603891	5689410	5432995	3841793	4525687	7430200	6541179	3136970	5064043	4518178	3742648	4232649	4269007	1621357	4568715	3391913	5447062	3084899	3115469	3894871	6084630	5376311	8693931	3313789	2655320	5765949	5980270
89.0028567763443	23.7109745220456	95566	257526.5	52024	134301.5	0	66307	86678	72271	105888.5	75235	59777	81879	94096	423629	41087.5	516432.5	68830.5	42583	64002	100302	65235	90758	103392	87707	52510.5	75842	81430	45153	112865	858128	758252.5	67819	75386	62037	152714.5	87385	64700	65946	76175	98376	46276	77984
89.0083430285627	26.3586396610996	293524	280858	192873	485424	274625	262909	255268	336088	184960	269780	282105	388904	722259	246657	282203	305074	233752	248393	333910	642934	265586	275460	261840	437810	235818	242988	324744	259659	281172	282192	258763	396635	218374	308681	268788	282365	256135	289869	245481	553391	221362	225017
89.0083478803956	169.830407570301	543631	639695	0	634426	254515.5	936190.5	356777.5	344775	315601	524445	242231	428099	509083	639482	172665	415382	425511	540602	438940	442431	476719	518100	1041249.5	1205402	996537.5	507312	400130	837126.5	468706	449444	491280	1299768.5	0	505537	708855	253373	978761.5	0	0	743287	562421	325702
89.0083604831532	277.417453717038	1526048	1608245	2203874	1246893	1175043	2584134.5	2542903	3211929	1123649	1809461	2366116	1456855	4909472	1933053	1208835	1705670	1710022	2100756	2884806	6588916	1763340	2706983	2357572	5464458	2485873	1224663	1792239	1602846	2120682	1432811	1601981	3843573	5198072	3132281	736271	1140583	3324738	1041183	2500107	2710751	782216	1579444
89.0417738963797	22.9157967456295	185149	168343	163581	174720	186246	172271	139010	156717	184118	187613	197624	174837	206612	139739	166265	169823	160386	160767	147255	188402	166754	194535	181792	181918	147092	182596	183953	166956	159506	164110	172164	180827	190083	168976	150378	177868	158798	188260	182073	189057	176458	159677
89.0418832537346	86.571442637972	3966564	4850346	3042841	4724906	4962631	3780083	4108406	6923855	4187378	4903649	5242924	3037861	4211004	4015260	6191878	4862702	2025415	5147607	5043458	3718512	2896642	2685283	2944103	3745960	5256862	3264439	2175075	3331079	3267205	3687200	3816358	2050595	4847547	5861444	3689030	3794275	3114701	4079600	1856604	3302887	2532716	3033303
89.0420635769947	188.418249157083	821311	774660	804114	1011200	949684	783368.5	658026	194776	1031872	834322	793866	468888	405806	544603	714518	407729	229132	733416	858085	510750	285387	448007	737022	584658	741921	1000791	803995	687057	542593	714955	801043	639025	780660	819901	506427	528477	628590	798850	815970	718842	782859	671532
89.0596748392352	179.242038797431	510068	420767	304590	337674	493232	362312	331960	325295	410315	307431	261768	254374	256523	267140	249086	247341	287089	267795	207092	320797	218163	358398	462322	436208	322376	217494	373470	358186	370425	351568	275628	431570	377379	303669	275453	214674	256126	246291	318147	401869	288237	356795
89.0597088749147	20.1764743681833	153904	167443	195108	183916	191431	200334	178022	136497	154318	140433	162861	172869	203658	170337	141850	148670	161754	148181	176683	188940	158062	223619	232047	263082	207236	162926	165374	192982	147597	207305.5	163819	232673	204204	182824	152317	152571	193308	155784	182161	222438	182382	131508.5
89.0652176222647	87.1767133638508	184817	240323	207775	244433	40827	396836	176593	864744	128449	534271	618400	117184	264397	309837	325766	236283	260871	293356	140188	226940	394903	308869	127240	352801	136983	99141	156752	216980	52077	243642	227848	217863	137811	139003	141254	347511	207835	386169	1101920	1122202	327375	173766
89.0709485540169	218.38255550084	517737	776381	763657	739218	994928	703150	797406	476744	539474	927802	687120	631528	683500	711480	435300	597637	331191	939924	846107	430194	781120	838897	901935	720898	754572	647464	673022	600008	609770	696890	903168	905076	1056954	617925	826867	696529	899175	712977	624581	783362	600706	792223
89.079049939715	159.117524134542	312260	345399	367197	298215	490184	356930	454702	276003	250346	265452	332382	313563	51662	286041	455319	385221	374535	265301	325502	371584	446004	317755	368319	463389	249157	419130	256809.5	314243	296171	326787	351919	383415	346999.5	313990	189155	353869	495201	111247	329459	376458	281272.5	343283
89.0790547564036	21.4043635784932	608739	643442	684684	583379	688667	812129	581575	585873	655270	732053	670500	618308	659169	649424	662725.5	737688	594822	713735	692484	666080	632067	730383	852823	790325	637738	179268	736347	799490	694592	665555	789369	94881	735922	762186	660902	631788	745939	602069	670408	928685	717615	651390
89.107322249122	69.1850258871303	3490136	2217043	3276159	3292463	3448169	4052206	3341016	3257485	3951259	2444284	3150851	2794310	3373676	2460002	4514332	3699857	2761349	3354144	4248847	2674211	3714847	1283728	4483019	3497616	4348384	3882780	4558886	4358152	3643739	2083946	4198904	3706092	2696530	3332540	4344239	3134990	1150780	3971140	3380062	3035142	2196663	2851361
89.323537084772	297.522573315596	1426142	730213.5	0	287878	1327798	465713	0	0	1423439	0	0	0	0	706045.5	1047097	347032.5	214798	0	0	0	737019	0	1418936.5	0	0	555762	0	531942	0	811111	0	366055.5	484175	0	577976	803219	775768	732693	770553	0	338515	860301.5
89.491276018971	269.07428893834	0	0	0	2052.5	0	0	0	0	0	0	0	0	0	0	0	0	0	0	1503959.5	270408	0	660763.5	0	0	0	0	0	0	573841.5	0	0	0	230179	0	0	0	0	0	0	0	0	0
89.5068058229166	24.1308316837166	7371827	7111084	7213347	20723626	7354441	4313610	7828882	7072707	7179816	7755192	8669935	6643016	7327643	6863207	7289974	7124407	7158920	7495421	6525987	5780565	6700140	8275568	3259906	8343849	7428113	7630252	6276690	7402333	7450283	7517842	7661277	4863048	8086020	6851528	6598427	7438128	4753800	7358268	7570555	5704658	6953924	7504146
89.5068111652299	288.439284310589	1561389	4992861	25898920	14722580	8128348	61839880.5	20622036	10323126	418154	8129330	9896599	9997289	37831357	8673591	705803	6879567	10054533	8398795	22890672	110025413	2647212	16010909	26829568	51735751	12655717	6223303	5909859	6221518	16933217	13873862	4017018	37053558	130596470	33215258	8746184	4169958	28589485.5	1447048	14862987	49516162	5358981	5498991
90.0053338690156	24.5516990026581	0	0	54533	215229.5	81092	39427	0	69421	0	0	73275	81876	181901.5	94372	0	0	0	117425	61066	112543	0	51858	48164	77329	77558	49401.5	179145	0	57964	0	41765.5	77633	77512	48620	0	0	49985	53085.5	0	92072.5	53197	82571.5
90.0070698301234	22.8624705235858	79938	76338	101438.5	440165	109526	116131	121236	99086	98655	78590	110142	99849	139554	94512	113438	58356	0	260235	99700	0	62803	132172	73953	0	95197.5	139257.5	88440	85716	123088	70598	87022	0	0	54537	89525	106931	118347	88980	84720	0	109088	126820
90.0084888586105	277.308968801348	102960	166476	1186190	438833	480765	1573082	1103483	330669	251799	267185	518477	260619	1021308	308245	439665	373876	572606	758881	1401904	7512717	162745	817681	1553077	2775251	824111	480572	426773	396388	791989	536019	193690	1753980	8987107	2047458	289220	164921	989710	139916	581634	2512970	325087	180791
90.0084891668642	25.322624555258	348367	295983	409010	1494235	279294	380056	431894	265990	384086	353581	391975	428906	600449	336451	356551	320435	338081	338453	298982	385635	317586	388068	422357	547907	345220	317317	271468	364006	375888	336628	321342	213042	391086	360861	280120	399595	410015	352420	368354	358877	337199	383370
90.0372171921855	283.386903976311	942837	895968	423590	451460	474097	710506	534008	545887	1586669	776336	821363	1581589	493631	539846	471821	1007315	420737	650689	733354	678220	681008	286717	891519	854378	465724	708804	542852	292226	355957	304580	550805	653481	550120	745166	824602	446228	717204	1171595	208612	929699	552079	872953
90.0372336533107	115.738260396404	1210076	1281689	1610732	1234442	1448875	1614481	1127277	1439268	1091057	1406481	1496744	1215611	1528910	924494	1364245	1520389	1432476	1480207	1381480	1365141	1360639	1402180	963325	1756876	1354338	1378227	1450162	1281662	1714944	1506370	1546980	1556531	1580283	789551	1340077	1426008	1303850	1241619	1226601	1102725	1466992	1020646
90.0372417430196	26.2478762867079	242702	870334	201984	172939	235280	1045459	108175	872545	174610	972824	178374	111994	844322	136863	813923	156896	896852	129148	904560	947662	185800	927839	1003560	170260	934612	996279	900263	147783	893534	972998	958487	179135	1016051	878685	925177	915027	1068246	889749	934027	1094659	104078	144949
90.0393304658018	81.6330475760527	3255830	2703604	4709166	2986482	965259	1867821	1969552	3274692	1682055	1282980	1260009	1627291	1017152	1178470	1854788	4725482	2232714	1622691	1238112	3360161	2326495	2533407	2640434	3750186	2278403	2347590	4391228	3152090	1794532	1764673	911662	5664990	4686763	1589713	3434703	2738009	3636539	2706643	3605773	2021601	2143265	3916168
90.0549707394168	81.286067247559	540599000	479524217	539510010	443655438	178709952	301619349	304046997	495653224	283359168	345877518	318224264	409332162	307318832	202349216	311678680	591082536	391047488	398959730	261944670	414066933	403061525	611081859	407465421	483243946	349993194	354045518	612239361	482484692	334885083	279816212	264132881	798266971	586667885	360607371	607953002	426368777	473012433	441643824	642631917	323682203	505689855	572685608
90.0706093961753	81.6218888775637	3759504	2243467	4260790	2732715	843322	2003421	1956384	3199439	1523964	1399458	1230993	1682735	1086788	1290782	1991219	4563863	2245505	1658563	1109156	3364264	2489009	2900299	2708995	3618911	2322845	2390165	4576945	3293752	2018285	1842888	1046716	5568849	4403755	1538439	3376180	2924598	3713902	2640309	3993314	2087398	1912869	3817294
90.091344689401	274.911605988692	10552713.5	17630780	17107782	20333348	21367015	17191375	15837593	16045595.5	18839171	20478116	19340829	18019406	16047000	17665182	17629740	16884985	16278446	1045166	20541146	21561024	18475854	21064031	19371990	16211666	336157	17828174	17513941	8069399	20772012	18041015	21073461	17138143	4810189	17932931	20514128	19548815	18250807	6509178	19040680	19458641	17471186	20384734
90.1648269982795	145.355693993877	2307108.5	0	301699	277899	131824.5	496945	441192	177626	261718.5	157962	85754	264177	216387	443949	0	223183	0	255691	94142	97298	285763.5	345625	518186	423886	185719	0	216381	168003	135533	113295	321026	390477	0	187108	160809.5	347336	357672	441486.5	3743382.5	413283	272083	385273.5
90.2958421060752	132.624454580097	1436039	1466924	1221843	1304654	987098	1528809	1110323	625217	1454051	2032142	2026718	1196449	671511	1567974	1606547	1242128	1419091	898854	1321246	852153	1405784	1207253	1680719	1008852	1159672	1669146	994213	1446305	1013446	1106843	1732183	1232220	1289004	976068	882495	1299647	1486581	1472224	1897520	1647637	1086619	1941606
90.2958628911233	286.490728257081	447527	577927	430869	458032	275575	382245	271287	502955	576436	402864	550533	1065706	415638	528856	356945	435829	332899	521311	417515	286452	415457	336741	245965	557226	339895	586512	517877	547770	502732	519644	1468601	543905	191259	568613	551234	364159	438465	331420	313795	576196	367615	648701
90.5069898928087	31.738449375024	3523678	3676515	3732602	5857878	3579720	3915332	3694536	3549294	3301766	3511545	3622919	3990871	4480072	3605038	3644323	3677707	3590676	3476959	3720232	3910108	3572199	4033953	3724009	4130798	3933676	3396127	3842736	3686254	3818631	3646484	3848924	4049812	3609878	3694199	3633913	3553292	3776190	3624496	3712544	3560351	3669774	3437673
90.5069932240491	100.725497540106	1520564	848382	550197	394596	537469	592308	394831	601744	1403432	2311989	732022	2758851	1108912	857411	538377	659018	882934	2842662	731722	1556651	3182944	752680	4163253	3917461	2733404	725802	2869870	618551	998576	563044	765428	4315968	1197448	662227	879841	2517525	736431	988343	385713	1339577	529138	671651
90.5069935655297	204.55424052644	10477006	13073754	17031047	13961113	4520930	20221099	8576083	5283262	3359803	13762379	18748650	15896440	25739477	351872	9365894	18268454	17626695	17842360	19644063	24510017	11888887	21357764	14388058	26441975	17140961	15852504	15002526	14147961	19481011	13011878	15749928	26502858	18517034.5	5658921	11087691	9554283	20674204	8350614	12111177	20760143	7119598	17112364
90.5101089854712	282.129655823731	3632615	3156257	3765668	2621113	3108011	4041663	3784083	3455401	3354755	2654794	2981876	1754922	2608186	3428610	3364868	2302053	3402966	2221597	2074683	2726886	3386978	2607748	4222399	4095323	3720186	3250824	3330301	3433716	3244236	3723785	2160401	3991505	3866566	2337724	3021419	3279597	4094523	3303934	3235694	3949393	2180899	3548704
90.5101225720165	116.507000066805	8255775	5731294	6929546	5127372	6412089	9792330	8041081	3139143	7098568	3236951	3389961	6030120	5542254	8148829	6876030	5118959	6738007	6157458	3476927	6134859	7471479	3627730	10471248	8956235	6798314	9090299	4632488	7842385	4998891	7692329	3564027	9119204	10842773	4907743	4438309	5898997	8858031	8335895	9191461	9143849	4054387	8466226
90.5258473354144	293.509695728588	571831673	543792526	586780587	553533703	549991873	628409431	567927212	303738209	555143476	547240373	540904522	560831525	493283652	551958438	537264901	535668664	552158677	542583841	527340054	524440908	543506869	617495347	639552409	610770181	549162946	552760153	551863233	552562158	550347206	552658543	568395383	634605285	608853570	553832512	571086835	540496592	597763958	166828206	561261314	621157387	568203660	553787647
90.5258474118759	90.2066722151818	143545856	136584571	208224339	124768847	145940780	138932974	126778070	155869122	151699078	169569219	167234267	150272904	155299054	160938482	145104926	173683491	153354645	173782102	160064980	147102214	149300959	163139991	175880229	189440671	170988808	150276893	185499382	164589808	207956616	149203827	168401345	204596801	192668851	161841875	171308171	135817911	189758550	145580949	119049177	240922648	139867280	132492114
90.5258563525371	132.130435346832	1057589891	929148449	906044269	1099848025	866087767	1268997575	1053636633	433692780	1023507710	671352648	656480115	827923234	601757274	1009566077	1009995689	745454989	979515885	697486200	698388141	670949022	983237922	935381278	1289691220	922592687	846348370	991610907	718643538	1076341128	772936989	979219319	1187241366	1203330593	1063664670	699989497	743022576	1098973595	1117774755	1007332047	1259017597	1180972020	1041116608	1039326454
90.5330068052313	133.498071659776	521200	984242.5	374922	1450176	927130	1702324.5	1023808	485241.5	1397918	977591	824240	997137	971078	1567252	921759.5	1206536	1916278.5	1036926	984746	493129	1510513	1226733	1184030	1129000	1076113	1176622	955068	1513468	1105268	0	1249886	1285471	1493248	1134402	1187300.5	1486797	1261225	1311023	1904165	0	1508221	1292968
90.5330823140252	285.766643695464	603089	292707	218358	450109	236954	553994	425247	371941.5	89850	369669	445910	596841	315045.5	385153	395354.5	429963	400999.5	258241	426895	457428	279525	699203.5	664784	244830	360526	226003.5	529600	426375	523345	0	490358	618904	559434	387902	307882.5	419785	506604	630484	341106	0	465054	388437
90.5415555069088	290.132049975575	3481142	3125149	3809426	2586141	3073351	4210690	3814939	3500399	3602257	2114179	1758137	1707168	2475524	3602989	3383728	1798292	1529409	2502942	2394854	2988015	3353255	2514377	4209852	3956554	3742719	3460579	3177767	3494835	3116363	3581555	961455	4085574	3784531	2779300	2940582	3172907	3961856	3450781	2228047	3939465	2218011	3569480
90.5416119191681	115.876871756616	7326621	4525026	8710417	5112213	5931417	9362184	8098098	3232597	5823793	3443693	3118656	5914604	3615442	7759043	7456843	6717567	7541192	6062323	3904045	6222602	6272903	3800053	9965996	8509828	9052369	9714829	4917188	8208613	4829978	7366908	4034279	8877222	9682830	4340334	5940905	7667993	8575888	7022723	7774724	8884023	3850786	8015539
90.7449033673471	78.8690556278484	1070670	459065.5	1009751	1531820	865984	4076771	1157770	2063622	844743	2449285	866767	1120185	1067429	733324	1289251	1819046	1542687	1146715	1278651	1373492	564043	1112358	1240999	1076378	2106899.5	1166214	1281392	1036536.5	876310	374654	3897748	915510	0	315534	1037045	1322964	3318800	1793501	670324	2605694.5	673409	1198277
90.7567858720081	130.203944714066	1484786	1139129	970979	1555442	996881	1541012	884515	585314	1275235	2020554	1970958	1279521	850599	1580971	841614	923253	975268	1158421	1101824	732175	1492393	1260588	1636062	1194654	1156251	1907876	908129	1447326	1178225	1663861	1917686	1149130	906954	995990	926752	1175505	1202557	1164070	1488104	1125779	1001807	1670378
90.7568191466632	286.038692860286	532150	700676	531532	370083	146986	477251	348055	537423	650674	437301	528226	1084795	482631	654042	505780	448525	274673	473214	488435	575892	552082	564563	413319	583277	670817	498248	422477	678056	548075	444785	778911	612216	72226	606122	454222	410414	466088	462103	506031	573319	489871	836138
90.9607368079156	78.0440882803775	4420856	4056769	3824357	6777924	4801888	5401108	4681002	9632694	4061138	4161612	3836734	3742582	4501799	5344596	4945602	5779457	5542753	4339005	4511028	4719924	6003890	3682937	5430556	4890787	5824487	4917152	5180793	4620279	4878123	7543968	3011450	4986096	3944981	3352796	4785543	4765963	3897836	7616529	4599540	5386290	4126943	5725180
90.9766446832155	76.9679878699833	636565875	623826765	640070326	733379512	758499865	739749075	750497636	1352978917	851907720	891993533	684480312	787801131	907831986	949713588	916112549	753239088	935085238	681562573	740327942	731769274	773439084	1047140348	795392368	845806661	738332798	852978301	705514391	935790734	763520334	649974733	757369695	775918717	672486748	592347051	730933957	868931349	734362878	707427767	795119569	942998841	1157420147	1095206430
90.9925385545588	77.9429248127141	4314684	3885158	4695840	5765948	4629995	5794059	5150667	9865966	4224323	4069050	4469286	3800410	4002846	4587485	5332639	5780271	5209653	5169893	5019035	5133635	6005080	4021443	7690165	4848252	4474852	5073236	4236627	4601819	5234472	3725586	2861584	5067009	3284003	3383550	3802706	4774652	7493294	5016564	4337952	5067666	3707566	5400404
91.0086846985911	228.363283858486	209721	342333	396691	275073	468409	585383	477611	433757	365470.5	602785	526471	887727	499270	622698	298735	616710	433531	575629	606413	972631	251167	492344	366206	675665	403962	346063	607781	345776	511166	537582	433050	706173	372622	576623	332622	567324	435668	389535	300340	521771	452084	637099
91.0087031483903	27.5201020113612	156887	168578	149737	247194	165316	149989	157466	116666	81981	149391	157657	144889	215973	150573	173530	175937	142312	129781	196044	179341	160719	160491	174816	181408	162754	165168	178357	206524	162284	163135	158860	135916	140619	133036	158275	186628	184813	183940	129665	152096	140498	142314
91.0141568390709	106.037447829813	588683	1957268	1361112	2433999	424712	829096	1941486	1538334	763294	247820	300910	521201	889400	2043289	931927	314805	1083444	279754	1707459	1559134	1986572	2109372	1718795	765628	818678	2002209	721998	2315984	1328796	689420	1287160	2471717	626995	354055	1810695	1974010	1358944	2102246	1609212	1527381	1910330	1359934
91.0235831456435	113.979257874707	36659082	42834967	24904350	42065523	43100077	37466073	35381695	20001224	50942236	24096551	23029688	53364362	32044746	35116699	37223671	25912896	38864562	24874816	28187237	28133655	36980927	36537930	41416618	29519456	30061969	39636171	28266945	33707508	28027705	29261964	44557333	38448243	31592674	35364879	28651567	32151674	37885010	48520129	42204956	45829939	53174068	38311417
91.0275350593328	111.137797358935	78347392	65373242	69832101	73778087	86467921	81770266	74626736	34095613	71466636	52782921	52673109	61179383	47460674	76997658	76763196	57743532	73841855	52967821	54916516	52521024	70808713	69227209	91993880	73157502	65354190	73664921	57500892	79327331	60384610	70872603	61084704	89526774	97253257	53745484	58984256	75627754	82786153	73006827	91859493	86182038	85859887	74749310
91.0275501324608	26.336954165861	1771848	1468078	1801672	2034933	1736530	1796155	1889747	1563101	1535264	1621989	1730167	1769538	1638750	1541817	1896839	1650979	1552639	1822502	1777977	1776208	1724656	2091304	1814078	1860810	1748063	1794082	1928657	1750982	1802872	1809560	1758172	1944900	1852819	1668143	1773149	1919719	1870293	1830798	1671606	1872492	1755078	1774842
91.0520093131563	81.6249296951044	1836034	1519741	1596743	1280743	427844	806268	594942	1418008	726525	1065959	989656	1310375	800408	417891	816073	1848307	1177851	1318891	549564	1378656	1249840	1894289	1013992	1352199	889908	1067761	2002684	1334017	1081795	656278	669006	2410649	2083942	1112883	1761393	1216006	1343778	1187440	2099042	842086	1568327	1619362
91.0542429991412	275.806329936576	2612373	496786	903763	2376138	234103	1602679	1782274	1106327	465948	1744455	541163	1721166	1325073	1527137	1204294.5	854070	579293	495426	1114771	1704809	79736	683205	554940	2249138	646247	982969	503361	507422	888861	1362740	1063907	963373	1048944	2036325	1055822	637454	752586	608807	853492	413292	907796	508168
91.0583269442651	81.9790863161704	19132266	15282239	19311594	14592736	5451190	9359012	9322741	19132614	9807119	12365358	11620285	14359084	11233780	6138960	9858339	22799812	13178957	15742154	9715201	15345794	14065304	22360551	12201880	17518375	12755396	13210611	23717758	16167861	14069029	8829005	8811826	28555499	20350837	12514264	21826815	15404130	16829951	13925534	20947146	10367826	17688510	17518049
91.0612306400003	82.0368700661441	532003	392871	483280	2320288	0	1043663	2166767	301508	568376	341656	695980	274435	1897327	0	0	468676	443225	344121	212357	425577	450160	681417	1000399	307663	537005	436056	598082	342587	2974222	0	163855	628210	657672	411038	512846	305392	362139	902199	528408	341888	354248	506499
91.0947126722223	238.271905432102	420794	357754	485431	456505	383059	453097	372629	367956	415028	312702	265969	502199	246771	441297	451555	79207	323530	244345	329504	379280	536363	358890	402562	238104	534839	498994	77668	306381	173459	226402	318282	413873	502791	195142	316667	330075	353906	176646	371739	165184	501928	229482
91.2092960353957	79.226717852961	2842426	642302	6203322.5	4171651	1457485	1706988	1115725	2298600	2004246.5	2225039	1031001	2577053	425532	859420	768346	4758543	2172020	928373	1122603	3261950	756836	2866705.5	2825897	570465	4892100	748511	799786	3045552	312731	1012746.5	1257548	960045	2713505	667596.5	1102145	3736682	3217699	1997825	554453	4177624.5	1062435	840051
91.3386578262757	60.4607636694465	861343.5	786190.5	0	127687	0	1160321	484745	398752	0	0	0	453135	282067	0	1905970	0	931108	872503.5	1429980	831006	655221	319300	346100	971076	288924	364023	226892	599052	451045	552458	466541	472967	684129	789963	0	1526536	926677	322847	595448	900380	483628	1196368
91.5047041772526	31.089245456103	1296820	1358156	1348687	2131714	1271922	1289562	1299358	1250327	983499	1311023	1290223	1291850	1651862	1317815	1275385	1348477	1268282	1274869	1371467	1853194	1296777	1540558	1315481	1413501	1372571	1239002	1349460	1352939	1331428	1362415	1348585	1448035	1213551	1279950	1277117	1289334	1307551	1391340	1194081	1299057	1273947	1291255
91.5047134065877	236.621733052969	3302382	1851678	2861100	5290366	3435125	5991953	4761462	3820724	993128	1506603	3565321	3786448	1568328	2555147	3214379	733438	4259207	2903781	5999550	3537791	1681698	4694366	2414673	8373914	1316609	327306	3748562	1128103	4270818	2784968	4473179	1344142	6151503	6856914	2479646	1445218	2329868	1669490	5001351	6289500	1178741	2986278
91.5047173016891	102.673274172601	860344	1227725	891438	971608	803345	1265298	1093912	486083	831105	486994	907017	1095382	883269	1333767	358261	533834	1122058	877472	640103	1370667	1167365	1190148	1669441	1327227	452982	1112714	867771	791162	1183981	985077	1020925	1299462	272651	760792	1282829	642862	1278684	352476	867866	1257252	1020744	1159640
91.5238520173692	294.763769640784	2820402	2872779	3006759	2832852	2674628	3494273	3256094	2930702	2933555	3069115	2936087	2957169	2770625	1973340	2414027	2826175	2869464	2886099	2883011	2657499	2794090	3329454	3401678	3250612	3075633	2794024	2982552	3033230	3072612	2940106	3126689	3215721	3041608	2852014	2938986	2774989	3061286	2969385	2925742	3403613	2741756	2391134
91.5238622337547	116.49134179169	6607067	7636424	5937094	7187219	7653580	7531167	5879123	2511984	8170751	4733104	4580263	4678079	4106057	6398244	6040245	5351148	7806859	4792663	4922782	5999445	7404319	6614918	8006112	6051916	4933437	7315184	5009307	8199157	5894164	6215231	5153800	10207470	9137150	5512320	6156424	8877901	7167442	6987930	8757242	8451723	7186846	7730297
91.525223184295	131.057584011433	1381764	1220690	1219947	0	1572500	0	0	0	0	0	0	1665122	798721	0	1534138	783124	1760726	0	0	1274814	887817	825637.5	1631930	0	647377	1178312.5	0	1272447	0	1181924	1024033	0	1041066.5	1300206	1028309.5	0	1720333	0	0	0	2044580	1296525
91.5283599351518	282.102716597496	1023398.5	726243	1059153	826268	937723	740682	970313	145026	690278	943549	734680	136802	650784	637855	955156	629631	656036	121644	604464	872280	938338	371277	886968	1137874	111119	891687	786405	632116	151162	663482	997427	147806	1108524.5	977585	1023687	858308	906483.5	817649	904898	1093378	150015	979730
91.5285478393744	130.753360222268	3684512	2427426	2973125	3562280	2604915	4542091	3670652	1115664	2175570	1799518	2217007	2457849	1852440	3757820	3574891	2499176.5	3458564	2686105	2023024	2323892	3131203	2832404	4310854	2878831	3066416	3255964	1829225	3697292	2394487	3266589	2801090	3506581	3670892	2054522	2626510	3583771	3586045	3548731	3722662	1953044	3596908	2512165
91.54233616365	103.587990070534	4506208	3941061	2911216	3591839	2179965	4215880	3585675	3061666	3386069	1703434	1953267	2128082	2425356	3863069	2886699	2310042	3037014	1816312	2423873	2151407	4247704	2641628	4422645	2855175	3131456	3316595	2375349	3254864	3130429	3451465	4141861	4780290	3339167	2287174	2798536	4165113	3551311	4030164	3425941	4501860	3433855	3122178
91.5423687785943	33.7944584830763	186389	130246	184647	182179	173638	223656	195804	455320	201527	188794	151580	175044	183047	170025	180078	178263	225895	200360	173309	178805	188655	203311	225451	226591	244319	205758	201244	193554	176359	254487	169056	270750	180397	192532	186901	206298	185736	206557	195706	217298	173059	171844
91.9800109788933	77.32115824413	5448358	5559387	6096105	7526046	6784464	6486435	6787499	12995129	7097796	6600837	7571636	7399068	8094546	7241427	6286185	8654778	6818326	6127847	8630389	7463777	8640078	7989986	6320838	6624069	8284703	6398799	7547290	7371891	8368746	5601170	7011547	7760335	3793635	5567031	5959672	7216671	5451337	6768739	8634456	9561932	7765348	7795761
92.0238973486106	131.448980834555	1577283	1845476	1372194	1677896	1354059	1677534	1983196	671328	1620342	1154521	1128173	1320442	1230093	1499426	2010601	1364622	1974447	1374955	917955	1206274	1659626	1373496	1104426	1626714	905601	2148475	1462233	1653911	1239694	1850473	1551579	1547721	703041	1367947	1789672	1700231	1406637	1886593	2147325	2121376	2103810	1429896
92.0239289352493	282.269679653182	648891	771706	739831	763156	708744	803062	753343	210610	954906	805905	738897	456179	624473	730350	850494	562961	540354	165977	768384	684299	762227	940876	586843	173405	754480	513546	798746	188885	648443	828861	786265	876623	1099702	710040	621872	587335	756819	610974	801174	741396	609964	783349
92.0368976580592	20.7509083379368	112958	158377	172793	178392	181470	193223	133400	123200	92528	179807	154293	150231	169448	152353	140621	158973	162203	170128	149340	158638	168890	165016	141619	162867	137243	107486	182754	104141	165373	160491	156182	199597	157523	185244	170378	183258	185886	149992	184853	219081	200005	147155
92.0369238849722	198.641163045954	237547	241944	506257	443800	502498	221826	518494	219589	184300	200313	201149	394227	262973	471041	312610	240193	412698	43761	162550	308011	316440	259347	870863	364520	392624	370122	302744	138576	351344	295918	243727	487666	370615	93336	153405	327758	259794	381582	209840	354888	466214	235425
92.0369599895412	114.293469834636	320681	376808	350979	242746	407214	224496	257871	333232	325282	292861	236673	418949	280675	179394	145504	322377	228755	260355	303899	260857	177848	254102	66716	371931	265683	323865	262566	206688	226721	186319	184242	461058	164967	245856	320047	168412	324134	205623	128162	243368	157250	296749
92.0399770008625	105.288692845614	6056505	8613671	4847769	6119234	5632690	7621000	6482725	8150201	9645511	3259364	3367405	6512745	5425999	6442177	6210866	4091139	5068804	4243317	4872012	4608181	6790189	5106838	8071477	4290517	5370977	7336432	3962587	4733073	5299546	6350829	6438933	7642863	6458571	5154583	5389041	5635597	5963386	7619804	5008565	9665460	7016023	4520551
92.0399870006922	33.7557532662928	159803	268086	137178	218007	187677	210881	112696	613034	194828	135453	154920	235607	221348	147542	170701	163327	252521	172245	208775	167593	165616	231438	157951	165542	198024	180572	147205	173961	187854	184426	253791	175209	177389	208424	177864	156204	202492	178556	152273	281089	223747	207384
92.0591990126062	81.5911365812585	2382943	1731810	2125643	1737161	481283	1037294	1013275	2013325	832800	1279545	1145702	1615169	1101888	477370	1210700	2309533	1467295	1525972	748498	1666548	1424189	2522775	1306713	1835670	1320238	1331684	2553583	1732426	1253154	794257	828545	2957113	2360908	1362613	2136953	1697468	1703740	1593605	2519295	991981	1832833	2306713
92.1288848814588	63.1286631350429	443067	486968	382365	180467	0	424385	1068058.5	0	0	223547	251361	2569041	546916	1883750	405114	497294	0	633616	705964	554286	577706	690395	1197589	561787	491715	639211	327868	277186	417074	936975	705443	937185	319526	485770	348378	1211285	420890	1791350	0	219277	1794605	153004.5
92.1576096293501	60.3576353802437	492109	0	1049836.5	220373	0	764491	918675	0	0	188333	334737	657523	326511	490315	424666	0	540567	505102	426244	613550	647306	268719	0	406218	259638	381971	337481	560592	336077	354239	359048	448319	352296	292097	0	0	424869	849775.5	225669	564864	93957.5	0
92.5034671521327	236.46058467563	590381	220478	566304	612234	444495	434760	385615	490463	229046	456079	458021	570926	452719	372423	200684	580952	326615	477610	621501	336103	286013	598912	245507	192992	363567	307418	497833	345470	479540	279123	592289	89963	426381	496218	486670	421173	353918	355941	410750	374538	477970	500219
92.5035117607041	27.3198318336864	133505	146071	151033	205342	150032	155762	134217	104858	79066	126779	126061	135120	186002	105258	120000	117143	144709	142055	128106	171867	128581	134004	120010	167095	129390	116908	120892	155638	125801	122289	183713	164472	126826	96909	157499	156887	147197	107955	146977	99999	130846	113894
92.5222820936879	115.684767080687	28343518	25655364	28913743	25765263	25730978	27334739	28817531	11362159	27523722	21514590	20467758	24296585	19574000	28835550	28726542	23123417	28565721	22324617	20739222	19229203	27272861	26188621	35646545	28050437	28530281	28817450	21427647	30906033	25323096	26310040	24826566	32937763	30583396	20196773	23662575	26686417	27915221	28456611	31799048	30655693	29898491	24995498
92.5223145792186	26.8734164215874	428918	386399	572877	567596	507048	504002	486855	381110	469873	493207	583638	603792	400583	494248	510956	480791	550974	536890	498396	476346	498205	632734	564482	638832	575456	484774	509578	512127	527365	517551	559472	650533	458665	493515	482780	516903	514522	447611	437177	573633	596064	461988
92.540356968592	103.82278852077	1102068	1267150	576262	469905	393987	1735914	902639	852889	920680	899097	798694	1806750	1002837	1170507	921572	438849	1241066	955636	973014	706718	709298	1335842	2007534	429675	1326267	1979547	991890	450520	665791	1466376	1359971	922480	751284	620017	1038758	954792	727523	2013681	522603	1955323	1571430	480134
92.9809148153505	78.0138441177858	2706317	4060951	2542066	4423887	3731018	3039154	3530985	5460167	2916314	2741654	2639392	3462421	3761956	3106580	3343733	2778399	3307064	3079753	3650982	4150660	2934171	3335670	2537929	3508662	2644661	2435279	2948775	3412062	2959714	3781859	3207891	2909457	3901491	2988038	3840381	2948404	3565761	3821387	4347421	3862789	3557864	3361257
93.0239036995486	131.906434668366	2079868	1968637	1483607	1645798	1367529	1830440	1668668	732251	1963557	1172661	1194617	1488570	1025135	2077198	1920001	1343549	1847847	1265353	1270499	1385989	1517806	1689951	1993222	1413835	1556351	1869139	1129831	1884570	1585254	1814621	1226651	1441707	1211397	1048635	1423071	1974738	1505184	1909356	2186412	1827094	2121273	1763117
93.0239772924908	281.788033734391	693534	663889	550035	435597	205050	373205	841173	721703	489952	708635	750422	581250	539183	892099	881684	742291	509558	706683	804511	745817	863800	656662	621318	653277	603009	974555	279250	497823	220594	694930	392149	627523	763671	247277	593061	583879	485049	745329	694147	883852	636871	789052
93.0388024640984	104.336404543012	1682409	1250165	2086134	1140430	840068	1665638	2296550	637149	1430308	460561	1323338	1620346	886276	1947074	1036560	1016154	1519278	1053097	1204571	404799	1384461	469787	2472142	448901	1427652	1954607	469126	525986	1028850	803198	2377433	2337533	1056999	2060712	1250439	1315289	1286182	2353146	1569016	2160720	2058667	1357146
93.0447351683511	90.7719227153673	1508553	1954465	944923	1507678	1057519	1624226	1596089	2035106	1763508	912750	1389845	2064929	1383260	1518941	2009705	1139527	1245389	1119844	1433659	1102492	1262680	1376641	1736934	1710161	1161121	1730242	1581230	1797365	2361442	1775280	1783943	1785860	1804779	1636129	1596475	2042713	1001605	1693361	1981333	1554484	1771761	1803408
93.0447751905074	205.284598670549	284241	154763	226609	304438	412611	234151	362216	365816	244027	191397	232474	419814	324057	352763	271799	286550	253043	144486	228345	233288	193419	384554	401021	229560	211956	301683	279394	87432	203109	300235	253971	233513	416464	237078	185607	336900	218122	253553	197960	417640	267782	297149
93.0546447063828	34.7724365907054	455916	2510025	385370	394370	933572	393161	989316	350601	332642	794145	851495	393258	373562	315640	485892	417396	350419	439662	410079	497959	358182	483626	356674	379205	414947	426702	389508	348408	371439	369561	396899	529240	299444	427339	379958	394820	373729	397938	1266286	323105	413986	380224
93.0546539050961	271.002857199313	376784	545680	330553	684577	551560	398220	73343	409322	398396	254310	236549	330642	350892	394465	533676	349121	360945	288222	488673	470880	574743	240817	417134	287338	279419	481802	510928	360916	563388	442215	413303	419525	632893	541491	346026	352808	400975	379010	536773	389546	275397	448883
93.0615719312078	102.587302708601	1297058.5	1123018	0	1060422	0	229830.5	377885	0	0	0	0	1126911	0	844218	413893.5	899438	0	0	1159803	439909	244347	170983	325765	1103087.5	145657.5	913718	0	497950	2138935	497368	214167	259500	0	84511.5	215512	132449	566384	495596	277153	306537	764250	318339
93.0650696669293	114.524058519499	100981	111730.5	28570	365978	167215	127184	31918	257990	225481	264214	100600	176348	52089	213851	198602	203927	166016	166504	155720	227758	268073	154500	33900	221319	137460	175105	150612	228068	125574	164094	53261	41322	48878	217840	137131	264306	92910	181740	167138	46888	100641	21117
93.0699049931069	19.1311691218593	234572	248721	260189	251595	307454	302187	202322	260068	218776	246297	264948	197317	275717	254062	251499	259706	255585	261236	206081	238206	414467	268716	268558	252856	262116	319896	233022	214510	238700	229914	272927	300026	225672	221814	222260	225906	279002	246603	239675	244803	206395	220747
93.0699163489755	174.091918574541	234681	368752	482313	75613	511890	485934	439632	417008	257000	351314	662281	318216	211785	402978	411697	440994	390145	380063	376085	364914	385321	430889	579161	857142	387360	379642	483332	443496	476808	414670	92760	309600	398933	328355	72130	266580	526168	333827	428979	390970	318650	426089
93.2354764823258	256.6843482447	0	498875.5	66836	270869	0	362287.5	223462	209075	0	239589	177013	147553.5	285383	51320	0	85375	0	91051	222287.5	0	225639.5	243297.5	225015.5	246372.5	291202	0	186336	0	264751	235795.5	167830	224925.5	0	281326	0	0	525297	262465.5	300988.5	175987	0	112754.5
93.5039472687521	274.717941282893	388280.5	416183	480041	146616	194157.5	445204.5	680844	699444	0	1335269	1175407	922378	1672762	450662.5	0	839233	276670	1529027	1291944	1339871	359466	953626	189387	839225	599846	47119.5	901719	14149.5	1047538	293883	741358	342123	0	646815	175906	0	282266.5	289110	0	1117272	264364	322403
93.5412195657914	105.303671564425	1387184	1384685	1247567	1503482	1050090	819562	834844	814303	1506450	1056986	1006040	1196619	1116624	1366624	1009694	941396	1162278	547273	790404	1163937	1229842	512513	1395815	968863	1484635	1080864	774621	574043	1320463	1036596	377988	1406494	1293619	1042844	993611	915481	718608	870912	998634	2117484	1502259	1096935
93.8015336667111	106.444740567267	2075276	2611424	2243949	3000994	581469	1954931	1690551	2336920	1359454	1905945	755831	2463090	1379733	2761321	1658964	1963209	1029488	1497862	758954	2331493	2066938	2375380	2728109	1717431	2636638	3686922	1616807	2510726	1730694	2522644	3573371	1606860	1051014	1759934	1896000	1767222	2343388	2841638	1925997	2116277	2795467	2433581
93.9302188728975	39.0032325100585	0	0	36622	0	0	0	0	0	0	0	0	0	0	0	29527	0	222674.5	0	0	303047	63554	0	0	23443.5	0	385022	0	0	0	0	0	0	0	0	0	0	0	0	0	0	0	0
93.9841171935482	125.217864786734	1376795	0	0	0	0	0	0	0	0	0	0	0	0	0	0	0	0	0	0	0	0	0	0	301026	0	0	0	0	41971	0	0	0	84568	0	0	0	0	0	0	0	0	0
94.0117980673873	103.90435591222	546901	0	1435007	693676.5	0	290629	375201	0	0	0	0	0	0	1520287	0	1265818	411412.5	0	0	300830	1451314	0	451655	275989	160220.5	2635397	0	1623160	2310527.5	203869	815482.5	2305762	0	0	0	952229	1338968	1015695.5	285873	870925	2363830	516618
94.028373266373	106.488554283456	6396818	7937956	9258024	7623017	6119793	7858443	8572360	6755968	10584177	5753314	4398901	5361822	6093304	8692504	10183756	3785523	6795288	4341174	4734615	4670355	11827699	5816096	10930953	7469737	8031153	10030420	5621316	8543509	6487428	7432183	5050932	9253516	9223070	6407370	5553990	8061542	7500138	7496906	7090875	9712314	4623048	5934227
94.0284067094361	33.7509695596796	268137	283888	342619	336525	271738	351362	294824	1187436	339211	274698	296801	222262	246293	308128	309262	338532	297011	434135	286033	214138	318878	228977	362927	331915	461831	374967	353075	306587	285478	285216	223076	376389	274448	290018	313395	272802	368572	297116	313081	422884	178343	286165
94.0300988152341	102.632708004455	707991	513458.5	0	0	0	0	0	0	0	0	0	0	0	0	0	674425.5	1663956	0	146621	0	0	0	0	0	0	0	0	0	0	0	0	0	0	0	0	0	0	0	0	0	1022563	0
94.0349700801115	104.115647368567	1041581	0	1612664	1879934	337496	665921	551260	0	0	0	0	0	0	1951028	550475.5	0	995020	0	0	0	1039129	1003354	1947676	311044	566387	0	284774	353328	569842	0	2123813	0	0	0	327176	1382797	462720	862232	1841100	644430	2417914	1607494
94.0378784394462	106.741730928443	2128200	1575747	1450540	1442282	818032	1224620	761472	1559260	1622998	1800567.5	1474432	2031956	668282	2249856	1168925	1302753	1337277	1489032	566629	2087484	2901904	1030764	3745654	730954	2251275	2429628	755237	2559992	2895656	2210565	2485388	2031124	1209640	1792038	1637603	1175767	1852068	2325634	1113355	1459222	990654	2147640
94.0450405223241	105.863929133914	555280756	1525922528	739413609	688300430	911653092	1746884369	677728301	387476837	1056993535	168222375	616693490	400089696	143461941	707301318	1068361872	388679558	344049375	423886081	409402907	618531644	1660160697	429337867	1103269457	480350295	567143763	580858746	406862249	577027904	361725581	1181698292	1480337595	1809676942	1025234340	322510141	442880759	1140175350	438256374	524382658	1261627725	997093344	892975385	1298965682
94.045073523805	33.6466206492743	42481879	38861587	52203126	54432646	41593232	40687109	34470803	135834384	46007681	43863793	46128062	45993040	54565789	42040760	44193677	45503949	45917249	45300413	43747478	44039023	46675842	48029453	52986705	45089491	45592643	44972023	50948020	50723590	51362592	40891148	48803460	48073494	36519248	56332092	49909798	41756614	44968813	47172526	45872835	54088058	42701947	35701893
94.0523283519972	106.851456469886	759900	3380816	4072933	2861610	830666	1945629	2464533	1338728	1421593	712644	800982	2668962	1552602	2274494	2349854	1277197	2491200	573734	642726	2085412	4086711	1732541	3928467	816951	3011319	2980560	1697350	2770879	534937	1559670	2918769	2528576	1501851	1258436	2111949	2840609	1727501	1940500	1094275	3335067	2449793	2427367
94.055269194274	103.152665990715	0	2079842.5	953855	391373	383567	859992	556133	0	0	170079	0	0	0	748961	0	471150.5	0	0	0	494661	1447237	1284783.5	470831	0	0	0	123022	331477.5	268835	481389	1144968.5	1437555.5	0	1806567	243237	490360	0	0	411867	752369	1030454	1413160
94.0617475974576	106.541410312695	6516552	7911140	9865231	7134872	5994715	6743601	8282106	5664691	12001945	4716206	4517820	5173239	4952061	8189010	8985876	4585798	7623223	5373329	3613868	5241376	7523710	5592715	10911696	7080896	7380070	9249085	6749845	7507297	6831095	7387939	5434365	8486692	9031977	6000755	4951525	9720732	6669390	8540388	8246985	10876437	6157396	6618782
94.0617839736498	33.7674480289112	331129	243179	344414	381684	261300	325445	315523	1167587	283926	258233	271970	216105	264916	317661	278913	341737	295001	394448	304863	205080	303856	222690	387030	302084	338547	348679	312927	337100	324008	257744	226662	382553	296178	311280	291434	285789	336592	313500	305057	400428	183004	273666
94.0650737967439	152.112501505515	737765	821166	787719	689499	892306	184574	1009930	923943	569894	764740	736293	741708	878278	835946	391644.5	760216	768334	896186	752109	719118	759223	861020	283176	880453	680500	790106	732617	806424	952223	740814	839870	937046	943666	143825	787429	769089	1007712	629925	806928	1005720	587271	872528
94.0650946078583	62.0929592993705	566508	1642113	804720	760592	2773326	612532	426073	1275799	1581651	526159	823707	221691	861293	769445	1075411	484480	887917	376248	496471	1035887	555962	572625	1360573	3840911	939428	613534	1171449	445597	658249	229802	811141	71198692	510506	1395508	6002596	629049	762437	1648264	3534012	22470105	289261	449358
94.065149242073	290.936447094085	296986	270440	132153	446271.5	212960	112687	765166.5	292902	59246.5	404205	205365	0	334121	0	907533.5	347104	222958.5	294934	229933	387420	22587	0	916778.5	144433	635026.5	351508.5	464360	0	719577	86668	465761	2207615	221045.5	161343	835234.5	211124	580263	64821	110939	0	0	0
94.0782097400409	103.236581618773	393113	721296	941412.5	2236955	0	272914	287826.5	0	0	0	0	0	0	202104	0	0	0	0	0	372401	339572	0	483028	433120	146423.5	0	0	931276	1335272.5	1164627.5	370410	574888	186892	0	0	283132	422597.5	792266.5	303378	438363	788236	0
94.0808685455906	128.471797949202	2690143	1826416	2217992	1601227	2251858	1854288	2020204	845800	2571649	1368186	1506175	1433270	1075650	1938193	2408725	1721390	2122412	1450234	1392621	1237315	2258211	1327643	2282984	2062144	2207335	1856260	1290397	2180568	1199538	2384842	1362683	1976669	2376171	1206967	1782863	2222074	2503731	1807118	2543453	2146822	1841346	1932856
94.0808806932581	279.245898531934	396599	904068	437418	784309	351760	938435	1282897	1449582	174440	1505011	1462049	1323645	1328676	1066289	202808	1435537	537591	1521167	1341672	769034	1275568	1332328	482600	1276464	993675	590618	1343373	540256	1393083	900552	1326728	1097813	5004	1218769	371108	565785	928131	680685	470486	1410578	643921	885090
94.0956483383372	260.66702554862	0	0	0	0	0	0	0	122226.5	0	0	0	0	314355	0	0	334431	0	0	200185.5	0	0	0	0	506523.5	0	0	0	0	156165	0	0	0	0	0	0	0	0	0	0	0	0	0
94.183030520495	62.1584040938918	330804	0	0	0	0	624003	1374454	1700390	0	209610	331203	1335159	261147.5	0	2258701.5	0	1098735	193804	0	492979	392222	1134317	1128243.5	596139	0	265904	838204	228201	435937	897756	299290	359772	470199	255278	1039826	275114	507631	356903	823314	191262	278891	180296.5
94.28950662703	106.103915023453	2559595	2687326	613788	2730569	584214	2416145	1597041	1976733	1203059	1104365	674373	2564686	1343768	2918468	1366693	1723234	1388850	1324893	1452308	2080406	1447760	2410301	2880772	1928874	2576317	3875335	1552473	1628511	1609602	2815398	3325822	2880733	580690	1698674	2056561	2365392	2312832	2526859	2144839	1751607	3039260	2515486
94.4137972663818	107.316833934649	0	0	22295	0	0	0	0	0	0	145572	194833	0	0	0	0	58580.5	0	0	0	0	0	0	0	0	0	0	0	0	0	0	0	0	0	0	0	0	0	0	0	0	0	0
94.5023404902148	280.86736812515	0	321210.5	0	259369	0	201077.5	235586	655549	0	738695	768955	623374	966578	158581.5	0	493036.5	592551.5	743905	877165	1007294	57681	346659	116082.5	274920	286802	311194	636580	0	755201	0	238380	234418	0	499684	218048	414389.5	162722.5	0	0	461965	0	0
94.5208078294851	284.24232432794	1089213	912172	180005	836933	810134	1117112	898590	347812	1207119	131947	132568	947691	804366	95736	872554	815342	1018175	286432	151021	951697	870220	793823	773373	1053132	896655	982764	165184	727394	903322	514328	705171	896055	1272061	713027	428313	870178	1063749	877882	796155	903307	897863	1038585
94.5208555993437	130.892482567533	2174615	1684299	1965647	1869937	1625331	2387653	1853776	853454	1790030	1200134	1188102	1642100	1276914	2067493	2095493	1632944	1826764	1300747	1297439	1363560	1877342	1665155	2435129	1675827	1699029	2024526	1551073	1848086	1540411	2036489	1623571	1988800	2005579	1357426	1633729	1895163	1878505	1923682	2582374	2225945	1891006	2011782
94.5287484590576	106.015567243626	2885851	3346788	2450066	3325384	648842	3108221	4220746	2902038	2043572	604875	342813	827638	497895	3544172	1965000	1503142	1253938	1913305	1544901	1255116	2455371	1956057	3163205	3024921	3030479	3041074	1523620	2906757	2580836	2667042	2568572	3818897	1621739	409911	2283618	3741895	2934362	3783069	2588673	2871523	2312677	3317069
94.5436785386892	34.0798367514309	649935	590007	711703	765911	661606	430623.5	588102	2021427	734296	561281	667763	702724	762658	590134	701044	722648	652714	656459	720791	705139	608035	759908	797049	680677	626339	647792	718862.5	711871	770147	542740	813025	734052	535721	776401	686826	697120	614669	720942	661242	820594	698857	538374
94.5436924997402	106.565776054182	11207968	22553161	16312595	24432186	9869678	21658675.5	21547115	10574974	15543827	8612104	9567080	13521376	6197837	22905548	16118741	10979910	13174292	4852991	5888354	15462538	20191069	16237167	49246671.5	13218022	13320825	18941951	9147561	13898642	11316461	19836010	20959905	26450442	10479274	11885037	19386703	19614189	14728128	21262530	15701400	28771096	14904214	18430690
94.5460721016583	106.364269693476	179269016	199451428	225023657	250980941	202368581	318156700	269815732	41017283	287528394	160837630	153401336	139843357	177754487	378012438	268540216	179266420	130917438	175072379	187196386.5	169955820	339529637	300113467	272051748	277649642	157163739	287175965	144998240	200950435	206633779	318462433	255176779	423487913	222690593	164966708	167314998	260058613	181159608	228591451	246599833	442096207	384076232	231771195
94.5461080443199	33.8479110593051	4515821.5	3504500	8707882	4442664	9245315	3607113	3529897	15784994.5	8827049	9007473	9910910	9217950	11296662	7974507	7897379	9641121	5270528	4235375	6397879.5	5043727	4359971	10027535	5190192	8100656	3978739.5	8910435	6609235	3816652	4042366	7057668	11386226	10867353	7680953	7821869.5	6339288	4715765	6262339	3712866	6927462	11397998	10213419	4340359
94.5624506380022	106.251423654783	2703532	3725283	1838137	3450941	628592	2890807	3746050	2304727	2504379	568967	175994	1701703	845869	3267549	2705150	1329180	1836428	2265793	567670	2144454	3571587	2123567	2544493	2021644	2435361	3176877	1211161	2764620	3271008	2994846	2252187	3564170	2627621	3265728	2850561	3937630	2437884	2049279	2402962	2381247	2082800	2898353
94.5733051220601	91.0047149721391	37468770	32500760	9059609	34176179	15762701	25037721	21047980	37072738	14836733	15112594	12560822	24665303	18596739	19640953	35639540	25877704	32648775	13441441	17082194	24284717	29670892	16216177	24466008	14984170	17260159	26608468	10439233	15996749	16897951	20745945	18928345	30823705	11693322	18332304	16326687	28321808	14762398	36414419	34340241	16394926	25764094	45676894
94.8863755345259	280.89308244563	0	0	1116197.5	0	0	582387	789087.5	204131	0	0	0	0	360177	0	0	0	0	0	758929.5	2243731	0	1468273.5	419398.5	676920	0	0	0	0	214860	0	0	310032	879026.5	129567	0	0	289755.5	0	0	704713	966550.5	42186.5
95.02392833561	281.045721598696	5766846	6816901	4261505	3181505	3203142	4257036	4812159	5928539	3369053	4534345	7007600	6146193	5143976	6531190	902862	5651869	6379233	6134274	6483674	560304	4274870	3392184	4425369	3099087	4001852	4956573	5724381	5577325	6856580	6336822	5953402	3798352	3545393	526659	7483437	4964718	3673647	3321907	3380603	3379069	3456215	6094101
95.023959740569	29.4881068563365	3494593	2681553	3318051	3777573	3338289	3252824	2704249	2952592	3253354	3171013	3375048	3316319	3210705.5	3327029	3481061	3461102	2967130	3265851	3466816	3328899	3206513	3813476	2901244	3226994	3228335	3357650	2918266	2729415	3227074	3430996	3668670	3415568	3100195	3345681	3598717	2748712	3196934	3314941	2854821	3212054	3654945	3015159
95.0268810889111	106.414643149007	2335841	2486914	1310882	2769068	647611	2052256	2339773	505118	1678423	503416	308758	462604	465243	2627351	1717754	1603432	1963859	1629236	1316378	2068532	1703175	1623654	2768639	1631990	2217240	2392252	1276630	3117625	2146723	1861502	1637423	2978030	1412529	452426	2054537	2379407	1093597	2586225	1993560	2498597	1828613	2120541
95.0438387472094	33.6448605384172	5995726	6387628	7937440	8282300	6142817	6815380	5241810	21086709	6691743	6236962	7019390	6931025	8196151	5650808	6551430	5952278	6797501	6377549	7034180	7384673	6408869	7481173	6313133	6589617	5936522	6514737	8055610	7117436	7537495	4825231	8134124	7299859	4451875	7261378	7334180	5353200	6076626	7141309	6194265	8281149	6896157	5208838
95.0438534771874	106.026828513734	198680542	77956744	112541445	223660929	142716991	153353890	262524309	113073024	205532125	114887678	111826888	163079074	34286002	285232554	200332149	138338289	161199197	39348523	136135240	172966507	224787392	212907309	291213855	207588944	88629857	98882926	58175697	238217723	127149080	183146323	265685214	310125645	99627597	134661895	200798148	177662243	118918305	237631349	155380035	171781507	142850509	217800059
95.0474798889892	33.8495172193902	470289	602072	679357	692718	509691	600847	481973	1980634	537663	482609	499509	628291	620235	549002	525793	574591	571491	505143	588481	633194	626299	529908	692057	456203	534248	534755	643289	563950	500397	466019	700117	600861	521558	637896	668393	565889	499572	587576	554661	109723	558053	633700
95.0477208433393	106.290539200956	13021129	24198576	13809075	18623975	12321252	15674915	20201799	13039794	21757032	8663721	8200848	11480077	2065777	14255113	18635325	11986811	12652536	11479701	2517810	17611376	14597017	17228110	29167091	13829760	13721955	19115278	13950118	15410629	16203250	19498814	24841948	16501939	15044551	10779876	16969682	21660015	15575909	14332177	16274738	21812594	15729950	12820033
95.060302894392	27.2433797913528	1248300	1362012	1063777	1399773	1256600	1196384	1169886	1323859	1262515	1277406	1404693	1324841	1187790	1119514	1549747	1423666	1333706	1251129	1174853	1515530	1241992	1196162	1471325	1211321	1187637	1418213	1241991	1271692	1228607	1192319	1410307	1193128	1073589	1360860	1354617	1252829	1161008	1430235	1261939	1237768	1273443	1410000
95.0603643222895	242.525204383365	4086836	2670962	2279173	3467578	4083584	2962585	2628126	1835089	3566349	3810185	2888582	1538949	1348646	1029921	833080	3700343	2971911	1045687	2950677	3254462	1665105	2848802	1997612	4245207	3121602	2741382	2998162	2348341	3344140	1980441	2015078	3644722	2216500	3998088	3480656	2794556	3595806	2502142	2830015	2669473	3172192	3531705
95.0604631052864	96.0732909901015	7454069	6191097	5064365	8409230	2057774	6214091	5458595	8385440	4015020	4697794	3015263	4592303	5229614	5695321	6370585	4194884	4339209	4541732	3791849	3957426	8075678	4750234	6317680	5412130	4954147	4874197	3949969	3815415	3636095	6650197	4443000	7460938	3603237	5236901	3693731	7028151	4863435	6335226	6412275	5671152	4745322	6789593
95.0718081064922	91.3768492888028	39657088	27686803	17266626	49359845	31687585	29013884	19173084	45661702	36867072	23183341	28698163	22902605	25956776	27356906	33442363	31298780	30172332	28924523	29636854	25230142	29891386	21004251	28701316	18147832	27767031	32409673	16584702	33694111	22230969	17287963	21781055	14249379	16080697	25884003	22970051	29017831	21812196	27265112	49606193	20847767	28427572	36630670
95.074968388701	91.2305485210467	2688671	2426729	722854	2417369	1191041	1719976	1450012	2713956	1046797	1018110	872899	1728223	1302936	1338947	2410899	2068423	2503913	945809	1281761	1792119	1956799	1170911	1894153	1376521	1025113	1788671	838090	1390807	1099198	1760617	1327786	2321496	1489241	1619297	1095158	2127235	969007	2965413	2512414	1203825	1715488	3638141
95.0835049559694	88.4363315635759	3253156	1963995	1226988	5749659	652207	2920660	3420592	4861255	1601667	1918139	1186262	4301544	1463152	810011	1029270	1704730	2326248	1262133	1200808	1130752	4644801	2591184	1278165	2389654	1951349	1195892	1174918	1523963	961467	1824385	1497053	1461289	1556986	1988113	601427	1863428	1586845	3232355	3631004	2316779	2382004	3088757
95.0855093834103	286.887253849011	782645	1042964	754022	1538026	1182022	1171303	1268441	832851	626461	2961299	546143	2889963	792203	580113	752222	1392097	1039641	899821	1327686	1470429	949682	864492	1196701	1247227	1374736	1035020	1065021	1051798	1340298	1423071	851210	1060060	455502	1190861	958055	691600	1423748	905395	837208	2269133	1349387	993534
95.0855147530504	37.4766225886478	1792884	2431694	2242196	1917333	854482	2048294	1471817	2347163	1813529	577912	633646	1952734	2001779	2017299	1981226	611184	1948645	586374	1957399	788763	2123135	2345648	1790589	732823	2160736	2207824	1875429	1823484	716955	2112455	1069114	2347440	1879216	2123401	1052154	1919339	2354779	2096443	1796169	2443274	2387329	1793027
95.5017834272233	284.427128984019	0	250908	314815	0	0	138392.5	365026.5	218230	0	354711	599826	417725	121636	185647.5	0	283446.5	0	595019	658502	239508	305578	519255	0	594864	368414	0	599629	0	593736	457051.5	415730	612955	0	287785	0	0	0	0	0	535182	0	0
95.5423634833142	33.8523855745425	87784	55855	99510	84368	82400	77223	82423	280153	59737	93957	118036	85420	87761	61124	99182	65201	57850	95720	77454	64499	83082	81199	84805	62339	69799	82324	72386	90374	75878	82092	110938	95439	65879	106321	92922	83514	86164	77106	71320	80117	57991	71020
95.5423724469054	106.213963506531	4077303	3851439	3362904	3730600	2609498	3238528	3297174	2917554	3894863	2283272	2521505	3559119	2696914	4240726	3511788	2823931	3040726	2566163	2067646	2745209	3912302	3584464	3773550	3144963	4297390	3581885	3010319	3427070	3191594	3403952	3881219	3793440	3173769	3737435	3248949	3847640	3479515	3608341	2973146	3848831	3296027	2859082
95.5455267743642	106.25887537915	15018860	20267262	15061427	20836624	10136817	16709438	12555221	12876175	16536068	8869838	5839347	9179150	10647374	11742919	15628334	10750592	7868321	10653384	11461886	14710763	23605770	7147449	23295121	11419803	13175071	19696843	12137747	11236102	17975811	17350730	12417308	26088015	9753272	11653541	15138763	17230767	10213891	18073603	13907944	16312147	26003867	10119012
95.5455397487756	33.9817699691262	584287	597468	621903	666196	607482	610263	545901	1919047	683833	587846	679780	660605	653222	602877	576656	572346	661121	677501	676147	646917	559239	734630	695821	570172	600803	562525	679476	640863	670470	472390	758179	706347	496534	742247	630177	566471	579351	627496	719711	787352	678920	477975
95.548806971737	104.327393241214	788546	1008520	811502	1223808	286943	961556	745988	1082050	1207233	801027	396522	783493	761216	1470979	1016247	410063	595765	810854	624771	345559	914175	973633	1367863	953503	819929	843959	764973	1308803	681047	919537	662214	649571	405213	590353	1109917	1352043	1065095	1073362	439345	1071299	317798	473379
95.5629205954894	87.4305964180491	223298	246042	1676087	264924	129936	240451	123026	548666	109057	778250	1123901	932954	257943	346673	0	0	171336	1501061	0	43676	206390	879677	159584	1402749.5	1123332	2615225	51608.5	2624756.5	1315314	185568	459634.5	0	908029.5	438081	0	1605865.5	156707	206024	170305	2434350	480953.5	1780242
95.5734771069267	91.2346916593662	3325549	2117672	1196431	4082669	2609845	2445360	1702375	3623332	2978773	1593788	2060622	1684489	1789600	2224612	3383376	2076931	1959718	2104024	2427680	2321942	2491089	1696812	2412772	1844869	1967918	2495086	1120175	3007564	1642831	1604989	1777149	1761891	1195679	1826519	2043095	2260263	1684323	2043741	3322795	1351336	2238978	2573204
95.722951797252	54.1713530026998	454883	0	0	0	0	666111	521023	0	0	394371	99631.5	396739	2473082.5	0	2643793	0	0	663217	0	508534	1055553	584253	285478	795982	3769074.5	0	1856898	3266967	597533	747445	543444	508403	0	752889	0	0	285322	371174	430726	563464	0	0
96.0443583313557	47.3305829497286	855235.5	804484	4787555	412227	931720	2281940	896137	758214	4604633	909087	903105	745045	742710	904874	1010142	868948	786118	934957	903563	840551	829131	909940	1097896	3061645	883574	495246	703194	930617	910614	974476	18724	12566849	1087175	861943	522696	852375	1064281	826520	849370	5955228	880496	834890
96.0443668383292	282.200892176853	326632	207828	209767	128829	360469	431342	405944	1128478	1428673	529580	435748	508590	397985	254507	286029	433921	205535	367566	396169	1092973	382133	235476	203313	391180	276114	696094	413876	351895	245076	519489	669598	517419	424837	1399783	1095384	772666	372595	479644	148370	554754	408808	714947
96.0444145226487	137.407516186452	595957	678385	961119	573964	660866	852106	576395	49127	777433	599194	564703	446542	606855	682159	807164	527766	651399	634640	668504	499345	619914	637951	639853	936084	586904	624401	586944	689719	604933	579598	603146	1385853	723954	602379	688622	693092	681031	636594	584932	987355	749767	357588
96.0472135459198	104.447030023005	966911	1333478	466878	1349253	589417	1321319	667698	594487	388902	570048	415764	1043335	420820	702547	647542	858751	254898	801729	509791	681481	380225	953905	1418055	984150	1233462	1266216	718400	1084201	394435	1092160	668070	1238951	1320123	660548	906365	1435176	1270000	826643	879931	658107	479750	750218
96.068236930769	90.6908303539654	0	722867	0	1777111	0	0	0	1021942	0	934198	0	693898	612310	0	1514238.5	0	3212095	0	0	723126	676064	0	0	1253616	595748	2706729.5	0	0	514616	0	0	719654	0	3373130	0	0	0	3128601.5	200399.5	1875523	684003	0
96.0731219813129	88.6250141489593	675617	1796513	2448122	4727482.5	440766	294172	559621	839008	171741	316602	3156059	1223390	309709	703610	401752	6345591	424299	500644	295430	336929	564287	610429	492967	577513	435667	748076	404500	382212	661167	486878	584206	315308	951984	293424	364074	808342	330892	617892	332679	827193	631568	591154
96.904352000502	67.5669312171205	2538178	2865842	3033418	2256205	2546682	2276329	2418008	4869298	2990411	2415357	1912517	1581438	1779199	2235284	2683557	1679577	2357450	2521082	1818233	2419971	2120552	1321021	2605201	2575908	2560170	2862246	2192418	2528524	2082597	2878519	1468238	2216909	3116535	2271976	2740741	2461313	2478611	2543248	1940392	1957768	1360104	2082792
96.9218063386646	68.5953065855772	431432926	479263943	473602018	432124906	493670651	380458124	428053424	90160784	524504842	418521131	418550039	395501885	364929430	385591887	464264067	329008748	383717736	398416339	360833102	405488233	354162198	378887457	440710708	433439812	395396740	476318974	431108543	419652999	386918734	466015654	415326978	408137908	493441138	469481101	508588394	426285671	421127860	422281726	308146444	343665768	378563010	376922712
96.9392822343675	67.8059239178927	2350882	2409085	3002115	2377507	2638220	2106924	2410707	3882444.5	3234553	2245736	1886530	1347394	1729415	2482446	2677006	1461276	2010022	2459862	1831596	2645767	1765520	1225542	2428083	2564709	2282995	2813568	2210302	2483001	2009829	2565884	1403291	2267884	2756496	2499194	2462047	2310264	2468824	2417946	1639066	1808392	992336	2269414
96.9610530267395	257.148998245628	0	0	392839	0	0	0	0	172866	0	0	0	0	275614	0	0	0	0	0	454139.5	122073	0	0	0	0	0	0	0	0	303175	0	0	0	455646.5	106543	0	0	0	0	0	400703	0	0
96.9907010702688	76.3351923558018	206167	0	0	727112	0	0	0	0	0	0	0	807093	167302	641133	0	0	0	0	0	0	0	0	0	0	0	0	0	164570	0	0	0	0	325472	0	0	291472	0	88121	758269	306309	0	0
97.0284471965356	196.719984981879	360026	314253	184790	470775	190997	392868	353716	655041	505806	270326	361733	360179	429654	468061	539544	288116	289760	303946	547165	435042	558339	654921	553121	388831	343999	233649	440005	295907	260407	168839	294231	221414	323264	497476	177941	442747	244157	262829	560416	336630	167502	250817
97.0284533184052	85.2647999195664	4072382	5455389	4158127	4375049	2510770	3559981	3225767	5993473	3284177	1534842	2470620	1764112	2273411	4309375	3421125	2718699	3878923	2427527	2276500	3094561	3828588	4148165	2710737	3266809	3067204	2636595	1743381	3297247	2566761	3239671	2309809	2641766	3728353	3826030	1759535	3487582	4058277	4324343	5080752	3569532	3333781	3328721
97.0284780162277	25.2903741579289	139305	144561	170058	142014	162785	154303	144593	124508	149402	127316	148059	157410	124726	146962	121685	154121	141166	135876	140401	166392	146362	165509	157246	149740	150026	121351	157957	123897	127343	144041	157464	162386	167351	161692	134034	127838	119223	134788	170090	129134	151567	136441
97.0345486201121	45.9519962601006	1103036	0	888774	0	0	0	0	0	1054902	0	0	0	0	0	0	0	0	0	0	0	0	0	0	0	0	0	0	0	0	0	0	0	0	0	0	0	0	0	0	0	2338061	898765
97.0396068487597	279.50470927668	5815409	3762702	3579819	2659310	3675520	2571151	1394982	6019450	2520834	6057182	5083721	5979060	2213867	5964897	4821907	3132212	5391925	4680095	5494764	5646666	2882916	4570973	5460095	3269733	5651572	2560518	5812055	2600525	7854067	3940304	7102680	6233600	5491951	4788977	6799717	3145503	5331917	4972435	4385504	2634001	5917869	3822708
97.0396736437539	205.394744479423	2312006	2469196	3006083	1473714	4342192	4631236	1552489	4514570	3827468	4020109	2296214	3083900	7358590	3469555	3379593	2502198	4298194	2420268	2433664	2162745	1569916	3967075	2689567	2519640	2889984	3439568	2332118	4557478	6079057	1318805	2765073	1661269	3759451	3009611	2226262	1928953	5682657	3024685	2580073	2981509	2906202	2996741
97.0647968914582	281.737541943833	382864	1117374	398125	888360	694805	631484	487015	730139	493967	650252	891876	850327	463451	374302	148045	383851	618398	546011	913564	592361	395214	614620	625720	743294	570830	565191	515277	590958	362433	478687	680297	536203	458225	482950	653898	738315	820730	365352	857084	946217	674019	1009347
97.0648004382433	118.014055629221	831732	996279	929398	772281	973766	1047640	804195	849701	322137	948819	992242	1024283	1206478	941708	870278	841170	877555	970278	1144464	1040770	813441	1129585	924138	1212963	936220	915718	936273	882875	1075779	980733	976788	1035568	925921	1076880	1051543	842127	1098162	866618	763597	1068192	967057	707930
97.0648321359875	24.3886447572988	845798	836101	877638	772131	875009	920188	758195	730068	690164	828229	796776	874266	818927	730809	753317	820069	729290	871870	872259	785482	741530	109068	986293	970573	906259	729879	804775	792258	896151	889574	1031197	936201	762663	166746	818987	284278	901208	685440	208350	919726	840806	775861
97.0760328211139	18.1422464813512	296346	237171	416494	170055	354218	351397	121141	213477	245242	260752	293014	403036	231840	404575	339711	221119	181696	217823	235450	261605	198390	169897	97175	365654	264401	250414	293147	223146	314006	256605	133835	294653	320634	319444	376500	213441	231194	275629	202726	313705	318194	235764
97.0760494112396	200.365866749478	368178	288643	490892	461135	491484	371993	410117	372327	715501	585477	703045	217763	324955	353887	535220	320468	154601	432650	164739	395356	165045	712234	164792	333562	715179	441247	228482	220544	319844	437039	263594	297997	542815	501578	414576	563094	385817	47534	283882	220396	216189	225761
97.1012023861865	189.964046062533	185743	344644	340438	172234	392278	83281	336491	243241	385303	392427	230512	265036	519533	321191	298114	279464	401258	268437	99847	342894	255663	132935	324023	214189	294787	502378	446828	81566	308389	400995	290896	183127	393350	232268	256672	430108	505585	298506	297216	203723	365553	254152
97.1012132652914	26.2150634564117	260379	204502	180933	227823	263075	231628	222485	146280	175412	188555	266184	172350	205480	170939	256634	204130	201360	175832	206736	198759	168362	212202	241447	207697	211614	204491	197999	206299	207567	209775	197280	206964	169641	190904	163619	213440	142067	169342.5	147661	224626	175584	194373
97.196528253944	143.128091892675	595239	453978	193995	337266	152354	473342	224849	142138	360376.5	133658	206900	157949	168570	118993	391181	332999	444948.5	96426	287647	293865	120505	152319	436366.5	199052	542921	299798	535665	256555	262083	227111	226343	517775	300032	177049	320457	315039	340895	489197.5	0	319127	118124	447394
97.2362123057684	90.5086597600126	0	0	0	0	0	0	0	0	0	992536	0	3044811	1284193	0	0	0	0	0	880324	0	0	0	0	0	0	0	0	0	0	0	2570380	0	2111340.5	296499.5	2208197	0	0	0	0	0	0	0
97.5143831037152	24.8645718073042	1208689	1146216	1500311	3849754	1067741	1486830	1306785	1062211	1096596	1137422	1277582	1210133	1646571	1156269	1185082	1042450	1113520	1139069	977142	2588652	1020220	1292511	1516524	2099995	1237383	1057289	934452	1191692	1093756	1258801	870798	2350162	1454403	1160958	957656	1276063	1409924	1133059	1145692	2491910	977731	1229298
97.5144074923522	287.199766932002	128687	358777	2869172	392328	399913	5250402	2083216	500261	140104	567463	1014824	492934	904700	368069	5184	450311	278194	505810	3093441	11359128	147505	1604640	4231658	7038932	1420652	370549	811271	342059	1381100	1571628	365604	4871695	14737993	3898685	247102	482673	2771561	618101.5	357387	8369283	874025	221494
97.6948170560977	40.6416731783098	0	0	0	0	0	0	0	0	0	0	0	0	0	0	0	0	0	0	0	0	0	0	0	0	0	0	0	0	0	0	0	0	0	0	0	0	0	0	0	0	0	0
97.8209689041279	40.8704268275289	0	0	0	0	0	0	0	0	0	0	0	0	0	0	0	0	0	0	0	0	0	0	0	0	0	0	0	0	0	0	0	0	0	0	0	0	0	0	0	0	0	0
97.944681838433	41.9342601109767	0	0	0	0	0	0	0	0	0	0	0	0	0	0	0	0	0	0	0	0	0	0	0	0	0	0	0	0	0	0	0	0	0	0	0	0	0	0	0	0	0	0
97.9735677822909	287.109031199451	1011108	919026	932708	841644	836194	1070165	959214	892024	1252369	786586	600924	553365	816791	1108001	943623	798608	1067198	918487	697770	837315	1112717	608054	1000800	1015136	962265	949725	1146889	1108057	1016436	1039014	556400	1095829	866773	945115	921811	908656	1121916	1049566	1032572	978730	596930	1113230
97.9735684420493	129.670940118884	2123441	1866831	1615513	1827157	2046044	2006688	1927784	866121	1950346	919663	1080989	1280929	971741	1848175	2064418	1371517	1748458	1249656	1161766	1223356	2021102	676300	2203864	1509960	1585598	1913083	1531794	2191297	1587668	1860413	976248	2255636	1736314	1272883	1422025	2096944	2121848	1994498	2536298	2109951	693537	1881579
97.9913286429283	90.1792076170708	35003861	35615206	50562894	35872606	38204026	52115660	30261275	41123092	38852012	43288100	43600947	43461168	43066372	40979796	37114650	45614106	39364546	45738120	44485710	43582199	38690793	43773644	41922949	44861438	44693812	40409511	49707080	41741887	58186516	38086571	46972784	59502955	46601640	44750451	46962224	35311421	46450648	37220546	31666573	51888274	40890650	35491188
97.9913464101204	130.239298615057	313599051	272051737	244673017	328884798	259397587	364567850	300711753	125793036	287952915	199639180	196251992	264386298	183038861	292653284	301267556	223759143	288827809	207917314	213434805	213064955	288674677	286021664	353127321	257265830	344816655	293350085	224531749	315392163	241434984	289764563	261172799	339555843	291475984	273231563	239999659	304800887	364423555	293476229	396532822	325641408	332763694	313337828
98.0091096287789	288.594645742684	1033063	979454	1010207	788914	925610	1023512	1011923	1122467	917752	738645	916698	613792	522467	1080515	1089853	911256	1049840	927640	661836	942332	1089037	625618	1184577	1147069	1062565	1076356	1160416	1099002	1092761	981655	506517	1052308	1079262	981518	897445	1108819	1021893	1098295	1075844	1170708	465447	1007551
98.0091238851042	129.825953314734	2068303	1802837	1438351	1773034	1730960	2228726	1940821	859186	1968560	1009392	934442	795903	981266	2026137	2085649	1301794	1930724	1219898	1151601	1307003	2021211	1159402	2145868	1693836	1565722	1920419	1520610	2033395	1587823	1826506	778537	2127727	1904136	1322971	1539938	2191470	2177282	2146696	2409070	2178876	1343422	2113731
98.013530107904	294.449831180325	1994083	4084144	6847781	2646414	2320104	8991158	7594723	8717056	2301537	5841742	5727263	3668091	12271414	4502957	2417307	4098519	5179711	5858563	7009424	10718815	5146884	6135093	4256325	14279839	5292187	3021952	4972154	5455663	3091451	6631991.5	3091646	5974477	14294069	7093107	2817866	4459897	12659430	2301011	6439308	8503670	2128332	4273723
98.0135996511745	124.473498000491	788389	1151049	1001801	1052720	866188	994030	996176	1005102	111664	1179251	597182	932163	1374914	152946	394612	539869	1094889	578267	1343420	1065745	951542	796368	2615036	1203473	1662499	930211	1154257	263143	425409	208169	461346	2539431	353407	1196123	819166	285241	310390	1100056	1119979	2314617	1120170	1125575
98.0136037126303	26.1144259436093	1033146	995949	1126445	1752212	1104406	1061954	1110069	1273326	877766	1123503	1112206	1354010	2119072	1010169	968307	1031733	1022963	1108805	1229288	2004246	1040787	1095874	1382606	2100651	1175839	1171115	1181357	1081684	1063529	1074897	1115688	1994140	1043491	1321862	1047989	1001351	1264190	1151683	1001102	2209066	867870	1056002
98.0164683047575	185.092312640314	373141	388587	405843	0	171591.5	523514	765183	866247	402322	171866	157053	999855	241686	749251	291188	142598	972614	262458	156797	294057	307243	153799	274012	218885	261852	186803	197958	387908	141894	208046	150207	440876	182678	200209	114802	247650	274325	226395	683068	860880	559603	190973
98.023656615047	96.2692749757235	414790	292707	265543	385926	0	419433	176280	314533	333052.5	348478	432137	190711	219168	374726	367959	379401	678957	248137	189234	1708203	242253.5	345465	341696	339097	138084	157767	226788	909366	27905	286071	278286	265532	310750	289655	303532	322639	319994	259721	305451	807211	283993	274524
98.0343984365807	101.105789989938	823609	456803	557421	257170	740859	477284	565372	2034025	1097572.5	1335538	0	273285	519988.5	332116	0	228844	788445	1538120	661516	213283	637212	343584	632723	317616	207618	958025	458863	313629	301808	341210	571075	666313	1169617	391905	339009	245617	298490	868824	345781	696281	575945	549459
98.0576493428135	62.9853138776518	3315439	3977302	0	3607756	4672895	5909068	723925	9944719	392650	1471846	1104769	3307058	12946572	830774	1487880	591395	3627648	936528	2515015	4721898	9657098	7423262	1044599	1882409	1193334	1769489	1016909	2419111	2350824	1257296	1251415	1938642	0	12011125	2356452	11920283	4640527	1392402	4184287	5567912	1077968	1041050
98.0600361612845	259.068865162023	707130	774223	739394	989061	798252	736165	1199659	596410	969529	729137	1043546	862849	780828	959913	585701	693735	212799	1218529	1064188	708023	1065612	1162381	736727	684361	744605	1198889	504707	516679	745045	757868	693640	667056	878544	1111114	825504	871949	1021486	723540	287237	509064	833687	1007814
98.0600871453597	28.4355738244525	158334	757944	678991	710594	763410	705535	874789	686538	704313	833363	88090	716056	727283	700218	611831	911987	748843	852740	700552	676294	724469	752278	728366	154139	659627	787303	75158	664935	628857	815056	108879	717389	659976	813652	657249	739971	746952	882476	642182	633187	734072	731157
98.0964289373902	232.178974954909	354682	1079925	965200	1207891	964730	50905	1192608	111471	741726	1024982	791959	1399808	889332	1266290	1497907	988794	1063400	1126258	1192241	398660	1298801	1363634	1299104	1227555	471777	707393	1056250	690981	1227722	954234	1159819	1026467	42469	1517345	1250949	1391819	1181474	952908	1404868	1321811	1513666	1006795
98.0964420948642	54.1152699030082	1209551	2504597	1926185	8281926	1644123	2738725	7812690	366494	2204438	4958137	756546	4791405	13712479	2410196	1466549	581644	1125432	1374593	1756214	2117207	2430002	16344052	2014773	2467157	769896	2655583	797654	694235	2670622	1593631	1981571	345391	1649236	1710572	687870	3089469	2053630	3409545	29200	817499	1815343	743656
98.4941510754716	23.6551914874454	79338.5	61679	60658.5	346073	73711	101491	106672	62236	79075	70803	67481	94500	89850	85683	86352	69496.5	74679	57734	69082.5	102867	79412	28056.5	114950	103920	66262	78862	254705	57416	51587	67042	0	147622	91966	66852	48317	83052	91957	85932.5	94879	135353	0	94812
98.5120380481896	24.0520833210665	20723058	19803552	17579555	56993889	18888326	24203383	18975777	18490583	20022714	20846154	18916744	16064015	26086353	19090990	19759401	18025569	19280543	19422480	16748682	9063309	19051495	19021620	13364880	20155972	19214249	19817925	16832322	20545481	18382746	15342822	17347751	16730793	20687310	19747958	16183853	19558848	14542477	19831524	20557318	21967232	16987364	20700216
98.5120443841189	261.46636388991	2872864	13966382	61743890	17045692	13998833	102842340	48752607	21289857	4510062	17392708	21304580	9185412	41027832	21097007	4990433	15901905	8545300	17780327	38030242	199808272	5558995	32542064	92315164	136099870	28211853	13716513	12302736	7756733	32569693	33139760	9062733	87519743	269188581	58192906	17653769	8749894	62426314	6333763	8364023	135815065	52304128	12194838
98.5181457572876	184.4490566049	708228	401571	346781	489778	236050	659174	463986	450179	694915	270219	307052	602682	242747	564660	474438	291257	621429	278631	186598	202868	377364	278905	606188	441315	401569	334242	218631	637253	228533	369785	306520	311489	476490	449824	251130	413180	507290	264932	837362	596423	479944	252268
98.5285151617464	76.7195199951904	322314	0	0	0	0	0	0	0	0	0	0	384449	1447245	528501	0	0	0	0	0	0	0	0	0	0	0	0	0	2194834	0	0	0	0	160675.5	0	0	0	0	0	0	150294	0	0
98.5298333571948	23.0830121688197	82129.5	79734	92787.5	333755	70519	110659	90383	51817	79866	77548	70000	0	89323	0	79698	28595.5	77064	50956	51493	107925	57220	24356	100765	129150	66512	73053	256682	70729	52524	78774	0	146971	97596	80341	45009	85525	73863	90413	65179	164218	0	82866
98.9008614605	67.8192719937047	667541	627688	743911	757576	912377	404773	492611.5	0	991190	717157	374195	1952290.5	1954930	795002	585245	861747	483893	720448	850331	675463	516103	2119987	495009	712574	1504485	947023	878039	852277	450653	787909	0	492584	839722	565559	706009	951702	677498	1008466	231647	594280	0	696082
98.9189472127278	67.0333027243204	165299026	181023752	179364973	165148027	190988134	143406642	160665382	31930336	201573044	157868973	161471352	152606946	136209722	144984949	174934326	129421319	147098943	151869137	139466142	152642517	135008343	143622551	169109099	166957393	149524239	179930731	165604984	159481894	148931886	173795364	160079267	155923262	191018866	181302578	198919408	161876389	162075642	159878079	114941815	131765928	142096382	139102881
98.9368958983181	68.0699776475797	783154	627708	693767	477610	685634	438488	783692.5	0	907026	759012	562048	0	1435129	756334	629643	2798480	680207	670319	459497	466552	488737	86009	891003	651090	551509	915185	1022537	713316	577837	766977	0	624797	771545	805118	751081	559030	818204	826523	2108155	443030	0	342562
98.9614244248096	229.718367380932	171974	231979	260823	441657	165983	483885	553628	424006	187427	355003	328680	126949	587217	356948	367806	370275	185909	232941	464587	481155	302664	327496	377867.5	267101	178399	243593	291094	302422	121574	145694	294714	325912	127347	377452	198966	369897.5	393494	448383	249728	389845	338229	201377
98.961432387941	25.12578534931	86949	166438	149637	224001	120084.5	157992	163538	97112	161295.5	148534	128789	176141	215545	131006	134718	143569	124278	89219	137282	176033	144016	149098	127890.5	173493	152611	164832	153719	86570	157407	147906	164248	149472	108254	152672	120819	125991.5	161706	121638.5	117921	84321	136801	123941
98.9661309740298	214.26877064546	331180	1897954	500418	1255479	653060	228369	285771	0	588501	406243	275542	316451	0	391012	679475	73031	361109	125833	215627	0	508685	495188	482517	368350.5	34991	351781.5	318531.5	369395	336470	310643	251079	193721	347753	8818	240114	315798	498152	647907	513707	375571	501224	805024
98.9884002116378	292.507574556486	424511	493799	584706	370657	397243	497992	92292	521137	498515	518904	498862	606437	523501	189258	604731	527874	621619	483185	570648	413884	364100	165908	722519	524068	431605	486947	324466	466390	498263	602766	530302	513734	705016	462371	480666	760680.5	630882	472683	551150	139737	611564	534463
98.9947060826656	129.204664107273	4563069	4640544	4476083	5315597	4135280	6529992	5285722	2208917	5072800	3924658	4039657	4271904	3278931	4677878	5260732	3974420	4839874	4065710	3728572	3913852	4548878	5015038	6337479	4169941	4180250	5011454	3552507	5719768	3900678	5034106	4287156	5105758	4743927	4086092	4322428	5833534	4862754	4791930	6993283	5529053	5362940	5373398
99.0021864639959	206.707587975761	841778	603538.5	264918	290204	1192065	161904	250827	0	1964435	362707	293606	469814	77875	482918	576903	242110	201679	397886	74987	0	1537056	487303	1175233	159379	217031	497610	260393	378392	347784	292383	163021	218698	329110.5	157087	489092	1159970	232571	1194004	354484	788091	777739	615932
99.0105537349997	23.3409283310707	120490.5	132619	157144	527277	106213	171794	137495	121689	156773	120844	156241.5	212466	203192	116798	0	0	79875	106606	118675	268457	126052	131091	160852.5	227438	136114	116105	122500	169650.5	123381	112955	104580	276252.5	148691.5	137899.5	77943	115523	169175	120827	169178	246068	88293	123498.5
99.0136804162834	283.785935560566	12977	555043	2506705	373908	669612	6127644	1976730	661074	347453	225613	1129238	635349	2252586.5	627577	84635	658847	1323976	944951	2943015	13657810	174311	1872046	5125711	8568441	1176509	615897	791232	461650	913759	665789	470799	5591369	18619319	4561303	399720	407746	3465474	725514	356904	7013733	691739	442158
99.0136983479816	24.4717155857459	1420270	1408763	1450210	3991053	1185251	1915264	1389422	1175908	1097608	1444496	1428196	1476627	2018756	1337709	1429971	1241449	1303494	1245724	1107054	2528868	1298693	1295924	1928879	2494383	1192114	1151999	1101930	1316259	1204603	1173397	1098400	2447593	1569497	1289481	1118103	1496317	1495745	1336988	1429114	3185785	1008078	1394832
99.0198204237065	185.434092731276	395899	215607	142545	599957	258875	410666	152249	345757	367792	172473	235387	167763	115612	252299	232600	293713	323952	249946	282636	217289	213830	202234	357216	232361	303655	243704	94133	285003	137530	214637	212974	192225	234529	210992	247323	205929	308232	220088	696661	203304	199512	158477
99.0421596355207	101.346651425499	0	252675	530825	1000933	711855.5	0	494197	594964.5	0	414357	0	280714	1967806	444726	0	0	0	561582	318055.5	263826	725295	0	1343772	150907.5	0	574589	573007	405236.5	287598	397699	0	646855	0	0	0	0	0	0	621515.5	682922	768927	542560
99.044039587815	258.121164279599	892798	2166867	997326	1607775	791892	836954	1124263	1082629	1147780	834556	867002	1641536	1232812	1122075	759472	1513622	691322	1203396	1455563	1024330	1088880	1440125	1219171	1605430	694265	1175293	1205375	1207090	963022	1479271	1097974	953176	674733	1175388	1126238	1219218	1693655	1508423	921013	749965	1057085	1110164
99.0440782812752	26.253595879554	948791	1083649	194253	939380	994336	991854	1113029	1071151	992284	1031280	1049309	1103723	917986	921987	941602	1015348	1033014	1064345	1021559	977087	948302	1116220	983889	1254773	132439	1069284	1128308	168236	1000540	1014737	1166015	1133341	200355	1177266	1134263	1050819	1109333	1035027	988184	1107167	1046984	895255
99.0552384627852	278.078829771482	662416	380730	474759	662241	408276	408098	402154	529776	692127	116557	315152	484369	247105	301494	329585	466036	375786	445626	393017	561855	351857	581185.5	454292	406270	296339	290282	387081	290428	793814	398365	269254	366005	569961	183861	500418	427972	237300	334767	283749	277090	568904	383274
99.0552664190615	19.1523311367114	458049	462492	379664	427850	502855	457947	398636	421851	573537	374187	341667	460452	481458	413345	468982	74151	466699	377934	325656	422950	423879	388389	187724	405902	419457	516444	302318	291094	268643	319338	406947	363578	458327	452876	354625	462115	470009	480131	427102	287219	444744	343517
99.0552797400745	170.342167524307	616245	860198	824918	743476	770392	628967	685003	997898	1018000	1171347	677768	834845	985798	560265	697278	823488	891363	555841	759735	1011859	623705	478878	702050	701761	622944	456111.5	408132	466826	825938	672535	670914	331783	745567	685784	552961	494866	1315720	438175	594558	662084	677652	747692
99.0634209138497	120.221067085195	60940	138167	46811	49598	197317	269103	141815	183895	434526	159617	260815	181144	201614	70444	20583	48258	188933	191207	161591	181751	39975	143222	685382	246981	167722	23358	109903	55189	127764	170726	142798	53829	289148	160700	169578	133729.5	130486	247056	137440	132756	164742	197568
99.0634542212614	191.539160959382	175793	333719	201383	272088	260281	172375	229036	290097	321045.5	129293	159414	169639	198110	269156	341661	260953	164255	313165	161269	137225	268778	220277	262701	197552	345682	282101	208275	295371	152671	321999	348559	151647	287569	237478	209685.5	182236	280432	186768	193907	301096	243928	309285
99.0804534002872	26.0684806291398	693880	708979	905122	769851	820391	816008	671327	468760	578336	889174	677127	735540	558774	694753	574036	784256	757959	654830	603310	642543	591482	755554	728751	783934	626019	619786	592329	635273	579753	612129	720137	802007	698668	672712	664151	670177	774405	653352	622419	821905	753928	1057975
99.0804573020348	260.518361023597	539232	490654	323797	619420	876509	381082	517972	543177	434009	395746	1016847	549549	278883	375718	713941	1002637	1515619	662642	587398	104423	736123	664412	641635	1011891	546636	734152	244036	474290	404627	1008085	381828	637169	310919	814177	567049	650937	848469	1177024	1169648	602403	669624	678329
99.0917034555894	207.229737792339	259490	142522	227227	404996	373891	200157	135241	290731	169953	266183	169568	90488	247397	419891	230588	159469	329278	173696	148984	169677	161042	343902	373371	224645	88294	472778	168987	165339	152087	281176	156965	441870	446583	221261	175858	191359	220019	189842	362017	100775	143893	283947
99.3064689396941	76.9243942695266	274506	308441	233328	0	351797	629183	539303	778238	1196142	315781	157270	0	288836	0	226187	199959	278635	162490	301356	371061	607034	827487	341484	670917	419976	213016	360521	447266	243525	391071	315433	519714	329531	487179	390339	287750	488827	382471	288349	349504	467804	302854
99.3197859727084	84.248680806722	392049	118727	1105361	480994	0	360990	235527	132457	81247	55544	126647	83747	81434	90026	245937	540528	84198	105904	365671	77497	0	78607	98534	0	0	572602	69223	110329	0	111690	1567904	88079	110338	778663	115286	1264605	109025	470441	241326	202131	168249	293065
99.4866000899624	60.2492833275831	325508	0	0	0	0	876365	831699	149194	0	0	2137873	1225678	0	0	0	0	1117282	0	0	362776	888570	938737.5	0	630360	0	1411591	233463	2501468.5	1729614	163320	416573	1074735	1493331	0	0	0	2230281	165298	680067	530252	0	263216.5
99.5122019456547	100.712787269238	751271	548448	756463	1648610	1685896	2221312	1966473	448138	482949	1594220	1712918	1971535	2488468	2083612	360262	553665	1799959	1738880	1812435	713110	467227	1820171	1059016	3077337	723495	1853734	1186058	549571	558855	540032	384436	2678986	551562	584391	676731	424542	1011662	476972	394891	1479646	348824	1779501
99.512218928436	236.887749052147	3589634	7414009	6790867	3133487	5840355	15728414	1916361	2394299	4746806	2382129	10930086	5270542	9554176.5	7487497	1806089.5	1763221	3168125	4456955	4842576	4071907	5092016	14936273	9975841	3145012	12992674	5534832	5080626	1624721	7741505	4747768	6156271	6478063	14198857	4411437	6456354	5152462	5082877	5896515	3812989	9861555	5755799	5385508
99.5122202424744	28.8693681939317	1664130	1290992	1087558	3284995	1095865	1248567	889160	862036	1074578	846607	1108145	1258693	3167825	972058	1571652	920135	2150372	966550	2439102	1311474	1064137	1561720	1076555	1637314	1581125	1000900	2826884	1228534	1185638	1188888	1078366	1323622	992267	1184223	1009529	1562512	1239234	1011336	962349	776435	1059949	1406873
99.5122247901602	30.9002641162474	2631112	2537493	3013728	5069791	2526970	3270082	2982685	2517221	2317527	2574922	2809850	3021953	3210307	2652994	2587260	2690104	2576865	2733678	2717343	3582370	2619364	3365705	3098456	3718437	3039764	2517441	2862220	2814771	2895598	2777302	2691715	3653093	2856035	2741229	2586341	2888089	3323387	2745759	2586287	3182373	2789816	2500500
99.5311046743593	114.881308714002	112363075	89644402	112445111	80481920	86306107	121143739	119835285	61653911	91524614	80620779	78259716	79647445	73064021	117440249	106406200	84365780	106440877	81121993	76184590	76887249	107799633	81562799	136191155	124873318	108600382	103205149	74404944	119186412	82215761	110172271	75084360	138887961	128335919	77385543	78390338	107148077	127876062	109904969	136978623	140771430	84011543	112348494
99.531166764113	290.183920684822	128799262	116009202	138954157	111752717	107060967	147315699	135846596	115605708	121471959	23846224	113265493	106076996	104027003	130802518	124996385	109248714	114112613	114728180	69741086	88388304	126475019	93140259	150332968	145342555	134314520	115985254	108935881	133372069	110103917	132803520	108985791	144431794	130572309	105908272	112653909	121473661	143079885	124042984	126384759	143438020	39534128	112831990
99.5491550619946	280.982363666563	357263	390652	141470	388355	316845	887247	696067	438609	565624	239793	144689	335138.5	366963	482626	528193	417906	381716	304287	229093	366331	642897	56103.5	521967	800546	619356	550011	364274	541405	263082	305877	490673	650599	518465	375609	387685	659914	590070	543017	584423	439523	0	378498
99.9799414180563	111.501750299592	3240741	4769436	4193094	4911205	3150608	2860858	3500917	2105432	4478352	2476671	2475084	2392356	2790630	4019195	3348540	2662920	2924491	2439984	2675285	2782148	3466821	4026274	3369159	4116075	3633667	3913499	2801267	4017292	3742410	3600126	3400239	4519930	4396984	3105932	4084926	4296674	3477705	3860617	3116016	3731624	4016821	2254379
99.9873043477746	130.442175751012	1139400	1346891	1136826	1749077	1470454	2085756	1386911	505092	1562387	1181337	972473	1532655	764710	1673861	1564986	1162282	1601010	1112515	1003456	1231472	1396187	1547636	2031267	1098903	1421392	1415330	1124722	1762482	1166122	1059266	1181870	1647739	1618702	1293128	1279798	1508238	1594419	1185773	2058506	1871903	1773348	1373340
99.9873432171606	286.964856136611	661172	686066	980018	879302	677737	925131	677045	926741	846992	825046	735315	820987	756266	789284	607932	771578	743250	711172	727796	571135	781281	883588	1042303	842586	835118	545952	843510	826512	774372	794787	938927	1023484	905437	827138	893647	805327	905872	788285	976029	923364	857105	852470
100.011141552376	26.9642412036346	116952	111727	110365	116449	125097	122376	123685	141534.5	99364.5	104365	106820	143836	235823	110663	0	96667	129310	77160	119566	139468	120695	117621	131171	122628	129711	113996	112795	111216	123709	145196	104799	104335	124798	103212	88970	125818	108962	97907	0	124841	121330	118533
100.011158903395	229.963129301591	2242	70791	244340	257406	185052.5	678701	227963	229801	0	411583	258626	346449	658313	50504	0	191207	336119	455717	179523	285232	93874	369571	258637	384571	355375	96696	250218	68563	281527	104789	148553	594228	75011	507692	106085	67487	285894	49720	0	539415	175767	284575
100.013898423661	28.0298530243276	114781	121985	143453	249088	91535	126694	117628	53717.5	101478	126004	100949	123607	209595	84996	148851	98627	83935	93633	101912	167974	74483	158302	87152	176488	127174	133231	103249	121602	95825	124228	162301	137300	110312	127922	71060	152787	137218	76479	80360	165248	118436	116275
100.013908456664	232.233059464738	99075	259544	527930	258334	468536	643311	358881	326792.5	102527.5	409704	248113	296535	346050	500310	118843	180278	138638	298256	311036	421878	345286	336606	179760	204160	538583	349732	323185	117832	359707	176017	481859	396066	173805	120980	334738	170359	311477	333409	343289	258111	456494	398026
100.024272864055	34.1683597250858	49280	30777	37128	26721	24490	34319	24614	150613	43118	24908	32250	25691	37209	36453	39890	22418	51122	44021	33459	42606	45130	51301	49970	45410	37304	46519	37035	34910	38271	35047	25169	54881	25332	50132	35685	34838	44133	40060	22602	52914	33461	33628
100.024347804782	106.877065939578	1557990	1783026	1633681	1765400	400776	1784755	1981275	207743	605147	239684	274477	1107320	276254	1716712	450557	477780	861636	249108	342898	418026	1361240	1372767	1674370	1881120	1632009	1464703	1142005	1984585	838593	1564191	1374595	2080907	924937	269097	413923	1677699	1596613	929461	1191007	2413465	1503993	1077150
100.028723534537	110.884806847653	27210683	34238751	17678803	32483687	31692651	33611670	29116930	15585615	33382331	16421969	15470349	42122996	26462596	27093238	27165012	16302246	30928537	17179523	20395183	19027440	28140399	23622344	33872806	25536292	26634086	38710447	15648479	23810273	17753525	26831661	30168459	33101708	25662820	28196236	18508949	22349588	32772376	39193150	31828859	41665184	36657037	27477470
100.028749183469	25.7966749855332	574809	641161	510288	592991	735638	547044	554262	500197	669573	432138	424579	718004	613028	590602	571459	527256	487201	505012	539158	459359	652411	776047	607813	616856	533999	669136	503019	531300	425372	513211	808053	728642	537469	601859	484805	496171	701496	748981	531623	554676	665819	567987
100.032818607961	24.8985398763171	591202	534923	697038	492821	564394	685423	685498	473654	571129	552242	535372	467754	424569	588826	620469	556708	491963	454567	521219	458084	585034	468003	762194	545889	596938	508991	389919	632899	413423	581159	488661	761575	601830	523514	522307	655668	721770	618832	588532	675887	467885	545828
100.032854613489	282.885320613764	7620784	6616362	8287986	5832118	6199601	7768749	8195525	6780557	7174083	6866510	6682280	6124481	6108949	7707891	6462530	6807540	7445471	6795067	6342988	5328020	7582522	7189010	8736428	8519484	7159449	6775954	6219773	7918565	6243115	7919098	6447413	8606897	7461459	5870274	6431478	6458809	8182689	6546197	6907682	8350059	4890835	5510746
100.0393115548	236.786130996894	832522	797981	488096	1068882	914382	767517	440558	1114637	504187	315075	823949	514273	379957	552425	609432	496694	678892	762130	817456	539510	913790	337942	371770	1408269	703238	454555	439479	960543	954916	413190	647985	512460	288796	599045	733775	425936.5	863032	1136912	1081719	781441	528079	323831
100.039313635582	22.020415411271	423103	393626	281023	354259	397165	336621	320247	65462	445324	364246	360424	98006	330742	340512	366271	435589	106405	403281	317856	337742	428239	417882	354426	413308	325154	453037	379960	72178	315661	321250	145414	370961	287698	380920	346794	122649	360975	408965	396278	330173	363120	394643
100.039346091523	118.00106091045	718789	708359	735031	683042	708842	583444	669182	685477	709372	690568	705101	578421	707118	548247	810264	708669	680750	678328	489848	653416	544615	649453	559503	705377	791893	333238	637700	633909	592534	704400	390272	559659	678958	516487	688279	608035	577175.5	537223	642777	458923	466245	620085
100.050480906275	63.3766825954106	559321	18818.5	0	0	0	511137	1647258	2971362	0	0	1217856	1834826	2309494	0	1878459.5	0	2772588	1721441	1981631.5	451632	764531	1243361	2494777	741908	0	2113794	517307	245267	711416	3381360	2538347.5	2980338.5	582915	1817873	0	554119.5	708311	2414020	0	1080409	640387	4863922
100.057340737727	52.0032182179774	1626322	0	0	0	1790703	3021573	1228206	6203809	0	800625	0	2487515	265333	1391559	3332337	2302458	1062242.5	2661668	249842	0	0	0	3464596	0	0	108589	47853	2577597	0	3050173	1938411	0	0	707533	0	0	0	1747120	1644219	1074611	0	1768304
100.075675670166	54.6796311712331	198186455	21631861	2303818	14304669	162922033	551324635	285372813	1132445499	24239880	234161786	23371087	450846421	114823023	297153164	109806159	470730630	93910780	489339644	106879370	90076084	9817171	43477604	171009857	20113137	48014209	7364703	5728945	455808324	2161005	510631468	566013761	20806368	8049220	147187931	30776085	3733916	31655587	339485474	295790230	290389989	19228858	314355125
100.093785119866	20.251431406667	172334	217749	178409	66710	196715	3439191	2084427	6850330	268202	1964856	88684	2486030	144915	1299063	223236	2785578	77045	2579219	291121	168915	162460	128178	218318	187711	235126	207446	220260	2892487	294114	3784372	2001485	187878	281130	204028	252188	59608	311770	2277800	163271	126051	47245	181846
100.093795489647	231.91983554122	239524	454675	428948	261192	573730	331216	380629	797551	479873	210688	210765	194184	284956	277450	512192	344534	360198	375235	414319	440197	423480	237450	475677	371016	402155	510891	197697	583526	251633	608920	245567	474441	368165	220230	198149	402607	561898	133945	430471	341881	217810	530154
100.11204172341	296.261022260343	3841279	8434160	8303392	19907101.5	1756925	36569497	2603625	21980830.5	25058886	29352510.5	26046036	0	18110253.5	22635814	9997026.5	40376263	16689851	0	19241692	0	24978890	0	38482078	0	0	3163663	3520447	0	0	0	0	0	14656078.5	0	35418664	0	0	38799510	0	8672154	0	13226729
100.1120524177	99.308518962055	3818629	3756116	4867237	34152211	4681277	4323257	3451148	31230746	4104486	5374521	36720207	3576333	3997373	5743577	3972437	4568705	3980251	5620288	5170567	5645618	4743067	3774423	37363088	4330547	4905300	5293815	4650044	4377087	5012736	31814246	4185515	35341654	3387305	5571288	4881675	5670008	5450247	4141182	4198193	34777790	4252502	4981734
100.112067611096	35.6721331282281	22800578	2204159	4242354	5760205	2630288	1983726	6689679	59901218	1885586	64734772	11081522	22034815	6310972	3024890	4130882	2123751	22491831	25667841	4919143	17667519	17390812	25298905	4310830	3307419	6626405	3556820	6911536	6103188	4806675	3115306	7681857	3234687	3387122	21874653	4530084	61724534	12545084	5519555	3208301	5193621	4380236	23143093
100.118798452502	185.947791258891	218268	0	0	0	0	0	0	0	196753	0	0	0	0	0	0	0	0	0	0	0	0	0	0	0	0	0	0	109061	0	0	0	0	0	0	0	0	0	0	0	0	0	0
100.130385636866	17.304731333442	266935	257970	277440	233426	250896	334248	283949	125042.5	89758	165941	257738	102606	175293	358336	339402	277019	282186	268428	265763	196367	271470	110181	297531.5	266141	287238	293105	283326	309416	285139	309948	112253	278470	287349	257050	277709	264677	296112	292817	274437	55984	156718	327556
100.130530689333	233.040595060772	352732	378367	0	288063	365134	528619	299498	278235	414056	80129	258850	237237	147969	594656	395422	326387	222387	229643	322760	335420	445198	328272	258505.5	453459	438138	512229	430909	452430	465562	486424	313816	441079	437286	483623	418225	260123	426162	455476	376816	367993	122614	548631
100.509940185251	102.868357099993	738752	660588	627974	935233	552633	863303	649984	460670	407928	500038	636644	627045	489933	1015390	620425	686370	553052	345932	556346	451965	705006	409761	1313845	1184716	862764	631089	671266	678656	780788	544572	858882	1563072	343817	635703	606815	498019	679359	482782	686150	1280260	963806	751559
100.509956498373	287.73441798998	864321	865699	526122	257540	649706	1995529	1225700	1250853	444854	915557	1070966	432801	990137	938113	624300	496338	866106	710947	1866241	4529960	830046	744721	646044	6781661	1143926	625510	741651	1064462	1705611	894992	648853	3761194	4069075	2338465	529841	613857	4332990.5	633703	798461	2178363	1065019	2048874
100.509979638374	30.1771774333782	850548	877744	1010974	1718941	872380	1115646	938430	874057	676023	763838	963880	1001185	1156838	839169	825394	791401	818310	880202	885422	1068818	867272	1142679	1096755	1252211	1052181	854596	931170	875939	809326	984356	880563	1262957	931902	902396	851976	900090	1107470	898777	940054	909981	893677	836919
100.530006585053	279.628899026566	509971	433119	492283.5	480471	825671	218086	104707	519216	301441	689852	588924	215854	538178	251109	498205	772286	676842	550549	872760	656510	163428	791814	623845	294396	671334	724965	89733	450194	750757	135310	738520	563471	420170	146327	541241	503170	208038	306747	620413	1086732	496813	152207
100.530418705734	129.160475193727	2011598	2028586	1524425.5	1723104	2200857	2229923	1334091	933756	198630	841527	1169592	1239647	1254640	2048609	1700033	1607184	1699500	1150146	1071838	1481134	1591479	1642886	2249906	1764600	1199730	1383371	961603	1957503	1317473	1881227	1764845	1452894	1876298	1810487	1421130	1298868	1696785	1870252	2215776	1810914	2030791	951902
100.862740473709	81.61244959146	187669	216246	150664	129262	0	0	1359919	0	0	4799225	0	0	40564	0	0	181610	0	1678760	1370122.5	115157	6198468	349394	297630	0	244635	106605	1310116	89054.5	0	0	0	310332	526629	231068	221787	228073	265265	1458354	0	0	3739161	0
100.900069219629	77.2591670114058	0	291140	0	0	269668	744336	311370	611098	611350	820214	139032	0	1001437	285132	352121	0	0	0	236541	0	196765	173715	0	0	0	191261	0	243169	768831	321014	622554	0	0	300219	505176	0	0	0	0	0	424145	1629623.5
100.91698478872	67.3063686416817	10217768	11147047	11117695	9896037	11617513	8440025	9768326	1510702	12517626	9758850	9979737	8916305	8505445	9032765	10721134	7344316	9086741	9293349	8138905	9265149	8146740	8432951	10217004	10263259	9072669	11171501	9943341	9594840	9346223	10927812	9379692	9107521	11785421	11489651	12069251	10123045	9716477	10011911	6759011	7446829	8404491	8413430
100.969565589593	91.7529562388812	0	0	0	0	0	0	0	0	0	0	0	0	0	0	0	0	0	0	0	0	0	0	0	0	0	0	0	0	0	0	0	0	0	0	0	0	0	0	0	0	0	0
100.980823153314	111.831984046864	333449	342342	363639	437118	295327	336368	296958	199917	429854	233778	240625	227827	285229	388113	272149	224350	318347	290590	274661	230104	349327	388903	325481	406920	304437	371943	250762	450809	351922	399126	324753	405746	359572	283066	381179	438969	400105	445494	268557	333445	377762	243357
100.988497353563	239.781238685677	595821	528634	320256	1664032	546659.5	256252	254286	0	997102	302670	327717	304358	100600	444176	333061	344071	339418	131592	430772	673701	448249	97237	164463	93511	290549	390627	377463	304278	356104	285510	66706	237791	471454	167345	341072	416413	220804	578777	267502	158577	774633	288082
100.993711526788	60.4046044637742	298939	1057272	0	1578685	708430	667246.5	323891	0	786356	1484733	0	1273843	827103	524762	231137	0	730396	1795640.5	321396	756800	268042	0	422790	0	267303	713224	120295.5	0	0	788266	462997	1721405	2386995.5	852293	3297835	76761.5	868431	1054027	313081	1420696	738467	0
101.016810346466	25.085753641583	139407	94780	0	0	78511	0	0	96663	123574	51837	73626	0	1392	492853	136855	76095	224268	86826	450323	1639	194928	0	0	0	0	105913	0	403401	64966.5	0	0	0	0	471863	24824.5	282190	0	56710	344012	0	0	101246
101.059732734204	27.8009494080708	220027	1307394	1471414	268750	1478465	199199	1259818	184348	1300037	575731	1541538	243848	1458008	1450590	247511	1162906	1272694	1303818	1256115	1389621	292581	346268	271545	1799343	170687	1277651	1633334	365591	1317954	1511809	223443	179329	1474932	559528	1278513	246077	223759	135648	1494223	220760	1436969	1198523
101.059733444675	273.69727014613	883060	1497787	1406123	730809	1454883	1224371	802905	1724627	1533203	798836	1881962	1336688	477469	480901	1877915	1146816	1553700	2174213	1182350	977848	1016615	620606	2832481	1888871	480903	1266562	2258835	554934	588504	1582768	1483488	860369	1070022	1278575	2392287	1011772	1136718	849796	943997	1179697	1370581	800207
101.061145015574	259.988202614689	889122	780779	663099	763339	949761	445647	830800	440574	837834	573381	413969	420276.5	758497	367662	308542	697367	816086	816057	651549	0	503115	637200	885555	665109	763570	820565	0	664377	641978	807427	813786	415889	688434	620588	223128	623780	744323	603724	586671	467523.5	834162	465811
101.06117235545	116.450272816364	223427	219929	219125	188058	258398	108418	199991	244707.5	235301	281339	316977	186988.5	265338	118752	299325	224318	237421	213373	76147	0	190164.5	262551	236198	203367	247049	227420.5	0	134293.5	204665	165550	141616.5	251147	288646	50533	245536	262191	266421	239801	182377	213299.5	321908	265007
101.070936615884	91.0970401795111	23978307	24918766	20485420	27743165	12311123	19377623	18689289	22129139	19039538	16662047	14021842	12504198	12320738	17543340	18898423	17714749	16435521	15761100	13318031	15040683	16977447	21302568	16027432	20015723	14536458	17849972	17199190	15332125	14623234	14125806	17858378	19523855	23600604	15323182	17663838	19436553	13538876	15130910	20786862	16269316	22741099	17703991
101.072768406188	51.979132050728	0	0	0	0	2915399.5	1339522	914692	2446610	0	375044	1821509.5	1615637	0	2687824	0	1005993	0	971932	0	1723349.5	0	0	0	0	0	0	0	1000077.5	0	1154099	1360784	0	0	0	0	0	0	6336301	1057533	4884836	0	3498313
101.079063903861	49.643536608087	9972113	1962011	241111	1316447	7546110	28894485	14914199	56757247	2090119	11976347	796872	22664088	5016849	15345439	5055735	23966450	3829697	24306840	5020198	4056334	503279	1755234	9284322	1082426	1700707	1131266	447655	23510343	210956	25697607	29370754	1368196	375853	7512984	1388725	214939	1500842	17138905	15528362	14379511	1065599	15833067
101.096125356579	182.388973307374	189893	436636	158662	236385	302520	220128	307325	180722	335635	317892	152898	234698	344426	202779	269006	346868	231635	304141	77193	221133	254127	277666	224731	122488	350607	243940	252690	212897	88723	191622	254445	175550	336767	390840	373466	296102	243329	45137	273387	244793	299200	188622
101.10733772316	90.9423605841439	1549143	1415558	1005168	3067618	614202	2022585	1120024	1351489	1179021	732286	962195	1266427	774712	984231	1546059	1158219	1675860	1662810	776241	1065868	1168308	1193338	1898441	757292	764048	1784811	2298826	761799	999366	1034919	930045	1936623	1445316	669508	971041	1144228	807601	1248602	1728357	915590	2389116	3030616
101.107342926881	224.022089802192	401595	333598	242935	249163	292279	473837	215566	310578	425620	410470	383564	281388	179713	254410	331453	269266	358334	318044	184535	160500	315766	235770	210873	221033	215485	178889	248403	199264	161501	156913	281226	241477	418208	256685	274738	253925	198895	433364	207224	429188	324231	420335
101.115439311484	208.188513365039	8618580	9019966	8728612	7660895	7405143	9790493	9030203	8315968	9066819	8074985	8510796	6252990	8967443	8992743	8539610	7407747	8768582	7441640	7885796	9208724	8580661	9374581	9070940	6374508	8824396	7054482	7097366	7257437	9499539	7927727	8609198	8845828	8885196	6332093	7863080	9105864	9482196	4832208	5263609	9142902	7630899	7312970
101.115481807761	29.648359480555	3255572	893063	1102286	677778	593050	3571872	3345162	2879258	309168	392316	472586	3043248	581759	389422	487619	543059	798203	362004	401325	804686	2974359	3464000	482626	491541	345111	3216911	366146	605387	578146	1130321	1091658	3252291	244114	416228	750637	771241	3811227	365981	2855459	1271620	789253	3212705
101.508734344982	26.9764900145573	0	0	89109.5	64701	117430	159706	124429	98743	0	92070	110453	140217	122022	128233	125701.5	117765	108974.5	104968	96841	131081	110060	108276	118029.5	97237	116211	0	86935	129443	131687	94517	106153	136664	106363	122257	95821.5	66469.5	146854	127655	110806	130341	114487	0
101.527643924774	284.473584017225	1853373	1924142	2180116	1442693	1585431	2127330	2426377	1890196	1793259	982512	1696123	1683879	1414406	1980786	1389528	1896399	1938818	2068850	233875	1622257	1760804	1388253	2020267	2149726	2017088	1962765	1914770	1139700	2000620	2149277	1938296	2437870	1989033	1651203	1459205	1933033	2164662	1864680	2050240	2517222	1526717	1668774
101.527661442627	25.3744463424019	178077	167626	178798	135101	162769	200789	159694	119795	145188	156665	139325	155064	158326	162475	146241	148905	149774	141836	134506	139894	161262	159820	192301	191929	167104	153950	138319	175055	127539	168098	145046	173507	156657	171215	158320	170885	181086.5	156696	158792	183058	162254	160462
101.529955600672	131.976830112444	2134596	2436594	1991711	2084165	2482811	2615818	2266864	636235	2333384	1716747	617830	2097336	1138316	2016095	2115458	1479469	1876428	1074226	1529482	1426442	1864652	1743280	2149396	2188536	1784462	2627633	1535675	2738783	1793910	2207119	2188613	2205973	1458703	1353220	1933903	2219169	2096170	1631991	3118941	1648900	2405086	2495128
101.530014671837	262.480484609666	874777	943837	1208220	1070615	1464712	1091737	1079114	1332494	1247091	1256522	1023194	1078817	1056136	1107189	1107882	1218257	1180168	1318869	1277890	1255798	1105776	1102950	1074165	1300182	1136121	1080499	1075735	1093094	921333	1209622	1170654	1435427	1228351	1294884	1139377	1302437	1007492	1154999	1362796	1227381	1088418	1046391
101.581151798769	82.9752432108936	491740	762444	198363	1267094	451650	298787	2279765	438863	328363	898326	2012387	1034975	1428562	489076	608568	238557	480206	147305	426002	367407	744998	2423633	425770	1508814	178948	612221	247242	440213	1247300	156444	775432	209266	367826	538514	256245	321014	1169910	667829	266281	418652	288499	414617.5
101.758544518076	126.247961217292	4789546	4383276	3838215	7119228	5704448	6152040	4451985	3175756	4999787	13755291	11311377	8365471	4481925	8136754	5747905	4702245	5793905	4411037	3821723	5587391	5345743	5128706	4597060	3462171	4263524	9005757	3520578	5778702	4680985	7179054	12106124	5569977	3981610	4355366	5289559	4925250	5044734	4709248	5844537	4124319	8521003	10845679
101.758749183827	278.863657529806	1817584	2305366	2007670	2539659	2126721	2017580	1868185	2827089	2033176	2679597	2372788	6689035	2402037	2485427	2249385	1978638	1899443	2404601	2662717	2140955	2348839	2489390	1747253	2159374	2140330	1969051	2221273	2321766	1109524	1731776	7233549	2041746	2076258	2332642	2201211	2061754	1854274	1944216	2222044	2249890	2552420	2513036
101.958420771988	128.719565624582	0	1039411	0	0	0	0	0	312993	753185.5	917041	0	0	0	1074140.5	1226458.5	556295	1043601	683206.5	703445	931680.5	971652	0	0	0	0	0	0	1190843	0	0	0	0	1236845	681143.5	0	0	0	1858692.5	1439054.5	0	0	0
101.966457508772	131.327024009872	0	0	1486533	0	0	1444256	730664	0	0	0	0	1173807	0	1256281	0	0	0	0	619570.5	0	1441735	0	1354607	1792679	1276754	1483793	0	1371389	0	1505316.5	0	1918392	1884704	0	0	0	1926050	1533348.5	1309929	1020665	0	1393413.5
101.966485418662	283.518423934928	0	0	655322	0	0	0	398520	0	0	0	0	87876.5	0	229076	0	0	0	0	213757	0	62459	0	135805	840660	495813	193960	0	0	0	312722.5	0	620142	208897	0	0	0	710772	2922	358389	784887	0	247152.5
101.977049758093	111.705655767722	677426	879407	894091	934508	636178	620111	587745	373517	901357	527366	550217	466946	569283	866442	635135	518706	522103	507750	527914	524795	671857	819524	700682	713769	732552	803754	523482	732153	683404	756745	678061	978688	896299	606906	812542	810357	681803	755927	509758	766955	719224	400939
101.984289540719	117.576244875255	7087712	5120588	6603876	5933623	5716981	6770554	5786689	2380238	6685987	3833047	4310159	5855863	4280384	6097509	6986727	4259546	6210406	5474468	4373598	4306941	5146899	5982401	7189361	5054282	6938515	5377869	4650885	6309110	5635134	7335272	6319871	6986312	5482057	5454093	6068067	8632551	7570416	6830744	7137668	7246426	6965810	5689535
101.984290990287	223.885854908203	0	0	0	0	250344.5	0	0	0	0	0	0	0	0	0	402316	0	0	0	0	0	0	198485	307518.5	0	313634	0	0	0	150760.5	0	0	284563.5	0	0	0	172526.5	2074554	150483	0	0	0	0
101.996096573958	281.870745360827	839739	788158	829336	558299	785106	818316	713121	0	476105	499002	619171	739565	600851	898099	707328	674306	985487	471286	704600	547930	1012256	0	0	0	757945	827471	750192	855338	701091	861961	986422	1296837.5	515543	271844	152200	837963	934752	895310	684949	1039442	538149	678610
101.996120100318	129.157643494422	2422167	2099666	2169387	1762124	1976384	3764506	1990792	835666	2051522	1098526	1200257	1884683	1116760	2366185	2079598	1762731	2415736	1086714	1270795	1318212	2420354	2102037	2974481	2592903	1946573	2327997	1383785	2474939	1399641	2542396	2298592	3393936	2553821	1459674	1479218	2546556	3651008	2242331	2813113	3030808	2767301	2487967
102.006228742338	282.468827679489	76606	480583	0	441219	298926.5	0	0	86953	0	378044	145539	301986.5	524471	0	0	352134	0	163188	514308	540503	241499	0	0	0	0	0	501386.5	0	348242	0	0	0	0	307354	634972	0	0	251981	4061.5	0	0	0
102.006618546578	127.760397609648	678870.5	840663	0	2439121	722136.5	0	0	0	1575738	818155.5	1107746	812012	954443	404543	2814289	1262033	959767	1437008.5	1055810	1392941	0	0	780924	0	0	0	946331	0	1259932	0	0	0	0	684700	1185081	1127438	0	1142407	612240	0	1678106	0
102.014888384536	289.376888292007	18496475	16134170	21427073	15333482	15822124	22607954	22095944	22244849	19089334	10898131	3801770	12108950	13342603	20550652	20316515	14766780	18331800	13154506	10200364	5317840	18304233	15195549	23328198	21538660	21219566	22957100	16630446	20295415	16056943	21521996	14906379	21901319	21941146	13894151	15147267	19296666	22593535	18960400	19607409	21066400	14090930	23115491
102.014978609472	115.619979610523	52266493	42766399	51217556	40379152	40555359	58594305	57463913	22945173	51811605	27083958	29489103	47922805	29430208	59074354	57810914	47812233	47218977	40951904	26364682	48108679	52022539	35444041	66975840	48930105	47495396	64559051	33485220	56503460	35966979	54124100	33746852	59329654	57069468	30837031	34613798	48948107	59176928	53982727	57627234	59270661	38703494	66624894
102.014979651974	26.5299988720346	549065	597642	667670	624193	551450	700900	674816	625806	606066	534591	588273	507276	668262	627880	614954	619375	532997	858971	576057	464649	637459	439306	744240	634585	657286	725495	610949	635153	630613	665889	419707	627391	636763	539279	522032	579193	683026	614291	618324	672522	405956	688664
102.023581302515	278.046098395837	702913	762080	818494	1307623	1144481	504860	796709	561841	463657	1013352	915357	1201412	420521	780640	291551	810303	686304	1017345	547756	517791	745903	677412	878861	157817	563570	883662	1068006	1035952.5	512759	934610	385820	919067	1067498	1440561	1220220	1222961	688586	662823	801051	693637	1417470	452450
102.026616373019	271.869357284699	2431594	0	0	0	1488926.5	628740.5	0	0	1239804	778484	0	0	0	0	439390.5	635411.5	409071.5	0	803773	391570	1903125	657766.5	0	790288.5	0	0	0	1191000	0	165364.5	0	961583	899518	0	829629.5	0	0	0	1027902	766279	0	1101083
102.033804331448	112.120468252171	7270940035	6475491931	5741746378	7144028793	6596752617	6529375835	6390722369	3309315729	7417303564	5058513929	5069991258	6009329537	4685372209	6634780753	7137700120	5677672724	6715008479	5108203934	5241490582	5336342898	6678281745	6180905906	7366412021	5685648741	5610817763	7059357885	5623845855	7063954980	5697086056	6125745120	6373617444	6817017106	5883953255	5284145892	6234461610	6916500854	6515931900	6959614657	8638284453	6858372060	7751228252	7185604753
102.033812604736	297.016912327345	2824601212	2776494334	2698724602	2906612024	2850460978	2767767004	2622342058	2708513792	2857588268	2752869145	2731326576	612050418	2693374727	2623728423	2846310644	2716086190	2808544905	2746379183	2765842582	2838023099	2755768739	2901584768	2785161676	2663657679	2636497629	2804674592	2862252574	2675774648	2846306071	2626675669	2965408415	2712867448	2740093733	2805648825	2890735219	2845694032	2701773656	2801458830	2773317516	2682142013	2969098311	2853181184
102.036176816561	84.2121000920163	378138	647332.5	747054	0	0	467900	755594.5	478566.5	752253.5	0	0	0	538889	0	676372	471323	1324626.5	643530	0	424900	613654.5	0	914280	719331	917748	858515	0	0	0	549360	767223.5	1098327	683645	0	0	741493	636857	584638	940044.5	879274	0	0
102.042122034843	274.044320693794	1879709	1976917	1132723	1897099	1266721	1232093	2345767	389537	2334144	2731851	166655	2565811	2784491	1649447	2885225	636400	2364651	1149867	459708	2040472	2371715	1402308	1002741	1290075	818773	1372051	1108396	2621238	2431324	3368687	3099369	1469887	1926701	1883010	664422	2686394	1990437	3026918	2105092	400723	2375643	646537
102.044580465566	113.568566989158	10629855	8279734	5866416	10896422	9150676	5574858	8311542	7405623	9269158	8721482	6535618	8446025	11683298	8058021	11750890	8858312	6992633	8821300	4527458	7056014	11508670	8692396	7258671	6637325	6819628	8487596	5696616.5	10677333	7077676	7174077	7137959	8095898	2543129	8231522	8918588	11977904	7212177	9154942	11157720	3484661	12866346	9908005
102.045251291674	290.90327658599	1515812	1528512	1367686	1666725	1428823	1217661	295112	1333189	1357085	617085	1487832	1729297	1340487	1560838	1409593	1515537	1275967	1486764	1725404	1453127	1435931	820294	399448	1105754	1308934	1572404	1903829	1432781	1566072	1498109	1904286	1149511.5	1244177	1107683	1619107	1346965	1437561	1425616	1243251	1431216	1681220	1520050
102.05260365287	113.026615968173	46337068	37261809	45026038	41917801	37688596	54611906	51085013	23231317	43443667	24485382	25800611	47311535	23276205	51289978	51459069	44774653	45778751	40401055	22290894	45369900	45909913	29006183	59741268	43374340	43035528	55740254	32522048	50820877	33190404	46998632	30042536	52624730	49335858	28105042	28858574	44470343	53070549	46879598	66029372	51892654	36540998	59522056
102.052632507939	289.892360469509	18815138	15660809	21434289	13646982	15575877	22737551	21656931	20962977	18850052	15837024	3711619	12107908	13264996	20985408	19785790	13820457	18473485	13367328	7865474	16132477	17375523	14144080	23516443	21447113	20639246	22333122	16682404	20026541	16256087	21332396	14672984	21704301	22052337	14049257	14611288	19157522	22305247	18865099	19235949	20764565	14249732	23222950
102.054928136852	252.370593500018	14436956	16876417	28597794	15050158	4574980	3795624	15915666	7165448	3058133	10142829	10891922	1035883	8529497	12130914	2775081	13978378	22029930	2803143	9607740	1925994	11926799	17563841	4146550	12292333	13520541	24907655	11625994	13644932	12307168	14993860	15763482	18721363	1804728	14764246	4448368	15152711	12672185.5	19616299	2016744	3699701	2858149	7981158
102.054953565938	86.1498434847275	79926338	49014254	31069242	97293874	19513735	62784640	43838282	61830853	37125777	27821364	51589864	43651191	34805296	39873580	57977146	45381562	56454994	34260980	51991200	39532341	46777696	46682821	42358372	45595634	62640613	38311177	44399041	48927483	33398612	36405336	37202231	66504376	41069131	30065808	37410914	46479799	27926350	62912043	62321990	45722487	62479306	57964460
102.061368465742	130.215242273383	859065	1347698	0	1426601	1295941	0	469548	0	0	756919.5	784026.5	1036302.5	1003472	0	0	1291534	1048843.5	1025866	1024974	1237680	1758961	0	507101	0	0	0	1346144.5	0	1133906	0	0	0	1089928	811764	1218007	1014512	0	1141827	1881804	0	0	0
102.061528753963	281.965094712899	451083	359384	0	515423	502038	0	0	0	0	314153	118880	254717	513749	0	0	559293	0	334946	541300	372398.5	149948	0	35159.5	0	0	0	559720.5	0	468360	0	0	0	0	472991	465252	180244	0	599208	0	0	0	0
102.066203660746	56.7833947645348	33903554	47610902	13050203	39721078	45720102	34774735	39684360	55780873	50984240	24083702	23284017	70491857	60349812	37323841	30304792	16688872	47639832	25499749	33348247	36625829	41289719	26219543	33063539	26178264	37217383	40051272	27269611	23986140	24933542	35204096	44739005	30780967	24990305	52662935	27898862	23581031	36887922	61340336	31474501	46789284	49070266	32795005
102.071511777904	129.331748627063	2201608	1929301	1702629	1755637	1943033	2552142	1702147	730344	1755389	1154128	788058	1673013	1180370	2080903	2037595	1607257	2342256	1158769	1231826	1108323	2201870	2048271	3394917.5	1915267	1775192	1815514	1160728	2162957	1282674	2220857	2175189	2784998	2162029	1283942	1319913	2234867	2789191	2015135	2305874	3599515	2385015	1898546
102.071650493555	281.78053276744	146178	622989	0	519148	702020	0	0	425542	600386	182263	319489	611113	594803	584177	519481	276315	913101	582580	703275	769743	828726	708485	0	714669.5	623950	478744.5	629857	654961	692959	0	409178.5	0	0	702799	557526	402519	329524.5	862117	608241	0	135640	357811
102.073877876633	86.224541327664	1261220	1179317.5	841382	1340501	0	520746	675095	713458	909733	829353	823524	433598.5	1107233.5	467027	618094	483186	502196	0	870673	325833	749794	678935	651829	1238330	792217	490226	838297	423684	342620	942602	1058737.5	1233265	1226259	844993	638921	1042958	602891.5	688531	724554.5	492257.5	797683	477635
102.078764666106	81.6485687498677	2071062	4094458	2664522	4564064	2213170	3128306	2675088	3765518	2846021	2068128	1209581	3420454	2277107	2516416	2174417	1640793	3900585	1677474	2295322	1977271	3042843	4156264	2168970	2505856	1589536	2268706	1871268	2188561	1473959	2074868	2071331	2021012	2824866	2085364	2173115	2678607	2433211	2769168	3191337	2957217	3081598	1980094
102.091297673789	270.525729993253	9283456	6779348	455656	6058317	459844	5454130	5807511	3424392	8259844	674088	7314010	5183746	5261307	721710	7916425	2957311	8078330	4837806	3757321	5457908	4625340	3950004	714868	5714107	4741770	5399746	6973944	7823614	3069524	4704732	4316467	7320744.5	11761805	1723236	10233152	8404377	8732313	6427875	4885498	6549312	4467527	10681978
102.101133659243	131.775369274658	0	0	1318998	0	0	0	889669	0	0	0	0	0	0	0	0	747881	0	0	528431.5	0	0	0	1445686	1616719	1182087	0	0	0	0	0	0	1672917	1644838	0	0	0	1668391	0	0	560308	0	0
102.104344775652	91.1034533590178	1709521	938536	823677	2267678	1081541	1438759	966453	1697212	1364751	1006816	1178597	967088	1138637	1234175	1344933	1052191	1266677	1248123	1097853	1117998	1048986	1080552	1492424	878153	1235703	1178019	769255	1361241	847366	1001981	894566	832799	760287	1348744	897458	1328034	849683	1145792	2246687	998936	977938	1133680
102.127715557725	18.3163954747359	1834720	1962637	3075587	2086814	1931468	4339945	666374	1910307	1737287	2223473	2438233	729635	2137959	1091712	1802542	2270813	1821965	2482035	1893995	2035771	1853350	2172988	1056554	1411790	2535811	2436769	2217418	2584772	102115	812925	1849145	1503189	3234886	2098901	1830019	1899726	955884	177222	2641401	1151444	2196547	23928184
102.127736320132	285.561962263394	1042934	599758	2800805	404561	618021	847729	1009451	619915	379684	515716	381576	287878	649017	2407535	1187222	424080	980167	369973	2356647	558161	957045	402220	784927	543623	3160478	605783	90565	2953112	612494	3761423	260523	1789096	4603661	654132	422387	691258	3683922	746987	925188	2232149	484634	644443
102.18131387913	200.570178755069	173049	79719	85313	112834	62648	128887	131555	16414	66017	119466	147702	203178	98436	73734	146841	87718	154642	80060	72493	204407	122669	111749.5	80588	78130	72086	231723	110647	104413	47374	81916	48035	153345	99883	203763	55166	212080	108374	231965	237821	89069	171616	147518.5
102.181380492916	75.3750455911677	2539467	1901770	604653	856432	1459911	1730088	917791	2794163	2292763	1478410	912444	1055041	2527081	2338837	616459	765446	641751	1550173	607284	1017539	1552123	1475459.5	1052826	845868	1613631	2537472	2086521	2286586.5	1688166	720392	2541209	497265	1565345	2491874	2512427	1744109	1246293	1218963	2363437	1584156	2247418	1035349
102.258237349423	132.265081993243	0	0	0	0	0	0	0	675895.5	2690812	1203750	667085	472249	0	2099210	0	0	0	0	1295075	605883	4558097.5	0	0	0	0	1664653.5	0	3742370	0	2987474.5	1135958.5	1106084	0	0	224506	0	0	0	0	0	1668788.5	2037884
102.310098816903	123.588717224404	6285835	5333309	4229387	6679832	6269148	5801228	4734928	2338920	4354924	13661547	10503095	8410712	4771584	7373760	6723066	4216945	5436738	5225291	4198860	5283634	5730102	4855460	5290057	4408811	5743689	10886382	5582526	5603078	4649522	6817691	13286485	5505591	5450277	4729886	6243774	5599113	5122147	4012285	6173142	4320169	7501392	10205661
102.310230253357	281.668328248632	2670893	2398569	1943713	2338998	2374183	2042964	1953310	2834346	2237315	2762072	2570603	6732899	1813099	2538843	2139762	2010514	2428649	2449072	2613413	2233960	2399367	2471983	2113725	2120730	2346030	4252142	2216050	2430133	2697732	2882658	7224453	2018789	2057493	1871917	2402724	2122615	2025565	1488396	2298277	2280711	2565215	2570925
102.509122094283	271.16384055816	0	973761	872825.5	154561	0	806100	951275	1753903	390256.5	2714107	2582498	396178	2990190	443532.5	0	1678998	406830	3253792	2003633	2644510	910845	818966	473286	1017558	657608	257930	1870803	134741	2210812	754747	1104469	728219	0	1658677	258553.5	209470.5	846120	308513.5	0	2610292	250483	374331
102.51648151709	281.172284601285	1007721	427076	946575	1201957	1103750	1088968	1241718	1322856	1260302	905532	1224551	739081	1106981	1294084	1294183	1113901	1441713	1111570	1033690	1118690	1459265	534096	324441	1170672	1131841	670729	1381529	1375898	1365592	884131	714221	760223	1219149	1140596	634188	926690	1185116	501092	1115874	1178017	710202	1543392
102.516525451884	128.044367297364	3573677	2947977	2594981	2790116	2933031	3477436	3365786	1440956	3676361	1464648	1415070	2616666	1874951	3245860	3564761	2375200	3114293	2303133	1891514	2493482	3004152	1689493	3401410	2319935	2545747	3353511	2437509	3263836	2325203	2752149	1723185	3028987	3155127	2130637	2193326	3425390	3240717	3450946	4012836	3175736	2259792	3434133
102.532359724873	90.5591701469959	8100997	7219144	10478895	7053657	9342297	6973174	5746613	8988139	11553409	10564773	10372599	10109205	9705871	9251986	8689033	11771015	7937709	10089404	10210280	9633935	8782120	9166902	7984143	8810436	9662484	9116119	11138762	9129657	11458751	7528673	11085773	12436063	8935254	9182686	10926174	8389200	9274126	9204064	6991644	10591842	8241407	8929538
102.532374964232	112.451704117254	100173820	90173518	97420354	106096575	82852872	93562250	94490171	45398184	98981140	67192047	66943822	82409834	62048680	106686796	92988436	73125801	93341444	67089526	78419608	70862448	102985988	83286568	97308077	73151002	90798192	106930626	74146082	102894399	77208284	86999775	83685073	91499568	87561590	69635557	78410809	100711306	96340432	104895969	129874858	103711295	103300958	107101223
102.532378780563	27.2105061045408	1356944	1398956	1459940	1764423	1394287	1330920	1363288	1386774	1378766	1433237	1427113	1592097	1495464	1379204	1455657	1425072	1392977	1491724	1604310	1432845	1415191	1502928	1352390	1372896	1358217	1421393	1530454	1397135	1447374	1365830	1529820	1389343	1296557	1464655	1389854	1373497	1400606	1386669	1393193	1417611	1495605	1365910
102.53549501721	130.056793793838	535389427	514433003	393160130	556436164	491762422	524522732	482194006	218649218	513311450	352682027	349114427	455576177	338423688	494221553	531345792	412422479	506578670	357019962	376487656	374004332	639790295	460754896	552076378	400477826	397846246	521292294	391370108	524621094	413387880	469333196	581753155	513921006	462871258	373006029	567224299	519573232	481863106	517884372	657346132	701489627	647076497	555341477
102.535515669244	90.1573251058747	60028336	54819839	71482813	54453065	62248659	46341226	47783666	64418035	59257296	68117089	66780888	66101406	65423992	60206045	59275300	70986684	59864928	70350729	70147956	67025889	60839736	64305269	61778249	61870782	68109536	69099319	72999680	63362197	74340948	57475478	85225827	65981847	67671493	66030478	70911342	56938762	65177629	59477174	48257787	75748151	72330912	55901207
102.554511118312	127.498648039235	3951618	2802769	2891779	2629461	2492718	2808591	3141463	1407244	3843823	1268475	1418153	2485604	1809647	3600559	3804230	2529642	3137196	2159662	1735485	2462767	3136793	1811275	3396935	2425204	2686810	3547000	2393866	3458310	2321697	2867093	1514991	2963294	3227411	2058880	2504293	3232154	2940974	3492282	4420253	3102412	2160127	3708762
102.554537924164	281.530978079324	1361691	738984	178277	1002537	484719	1231686	1228493	1335147	1418539	921466	1114860	661994	1127513	1344849	1219127	1041997	731078	1117587	810316	1062463	1362195	817650	1202142	720155	1170622	1096883	1453480	747954	1387554	672384	487320	1273294	1253674	701905	1226011	1374064	713224	460741	792064	1115301	660250	1419639
102.570763287928	94.6355548812103	940759	537932	481982	669090	324271	3105499	470260	1026283	770536	511004	387958	670922	1307497	1461310	1507797	4848950	915345	413377	0	1875909	598802	626123	2037190	2568070	608884	572711	0	725905	1997808	610337	505321	980052	919872	1590674	1445246	1433282	559157	552598	481192	1654582	0	523608
102.813932808842	134.452330144127	0	0	0	784553.5	2330358.5	0	1494957	0	907644	1127331	745472	716400	0	1841353	1749829	0	0	0	1976332	657959.5	0	0	0	0	0	239433	0	1277659.5	689111.5	1295019.5	1141755	4250621.5	0	0	0	1273111	5350105	1992880	0	0	0	1340979
103.031846601132	113.698596913922	49192895	44352091	38086143	40856989	44241971	41594724	42589989	18614897	45632815	34589348	33825574	41004183	34535487	45286270	49962352	40800550	45290077	35959902	35063575	39708811	42090202	43302970	50184053	37192486	36039760	49889127	38993272	44490655	38798756	39393435	38777534	45311984	42357102	35399114	41426434	43061217	43511487	47585188	51201546	46242567	54972842	49666852
103.031915234103	26.9714009990231	575650	568079	562358	635110	559649	566812	491367	552736	633788	597875	685850	631281	605589	543310	584746	593324	595592	709081	596426	590142	571209	629001	561707	623705	585385	595525	742730	563730	597674	551650	625291	544750	504836	751471	610418	575099	562013	552685	552393	560025	657234	570206
103.03403511889	119.315560780688	8196747	7962774	7311354	6514960	8361903	6808198	7464821	2944297	6717899	5420146	4676650	6261051	4858117	6424620	8233728	5916961	6822176	5483205	5416741	5040589	8658652	5532342	6928186	6015190	5292413	9313502	5735278	7755600	5696995	6436758	8119153	6559171	7086670	5032119	5803427	6856692	8015284	7917586	8525654	7528277	9717093	6448108
103.034039859009	278.976151152744	2487448	2149010	2590522	2705670	2485512	2448079	2543399	2776614	2612490	2629393	2264485	2651883	2592741	2321255	2572659	2542072	1785775	2524087	2589914	2568130	2667677	2627519	2374667	2463265	2387525	2698395	2735624	385521	2729261	2394206	2861939	2314094	2107714	2580278	2464156	2299489	2587879	2636588	2357393	2388521	2833574	2577469
103.03886730353	28.2442601404239	485673	612648	384047	419785	630733	366614	495020	585460	497791	515960	429028	461512	371692	738863	540536	500753	464354	473771	342596	274283.5	473100	455328	277985	420764.5	464100	629438	413933	410920	379410	435469	558123.5	345154	315901	395932	419861	0	384400	492940	415429	339742	267805.5	553947
103.038964312743	239.127966244084	620439	729700	343755	1083962	557218	559694	395264	1028445	534135	722049	719669	693367	781440	649135	800343	385108	564342	546188	1078947	504402.5	426894	856533	446169	542231.5	521718	743552	372475	753332	873416	487287	660299.5	907630	535636	1179953	597725	0	811369	1221677	670652	559644	557543.5	1004181
103.050357032121	107.19280700906	10169698	12625163	8936290	12981459	3484106	14972373	13314790	6662076	8794961	5909159	4350689	9643194	6363512	14455311	7691074	6928599	8514584	6750401	6999100	9249799	13517047	11034954	16956256	9567209	9712775	9897175	8016106	11519903	11357581	12501413	15068248	16565197	7473199	7911420	9743663	14934538	9366196	12426969	13154010	17764687	14733710	10686024
103.050357714139	33.9287935017488	419812	395621	502089	542623	427268	500819	490964	1146013	627900	409548	443077	565390	524813	432916	529843	486779	462516	499511	452269	477636	532410	562584	622370	517441	513244	555824	516755	490413	515961	370720	511406	547229	476843	643149	569874	466360	435346	457655	516399	590941	598922	483751
103.054230555194	62.8753339312735	8095942	16334380	4663528	8884622	9647288	9516575	13805484	27123068	7942041	10609853	10121719	13733140	8606939	7766059	9066676	11310879	11298535	9602689	9203388	10303036	8105642	10013885	13718410	10735935	8582007	9661710	11101983	10058549	11245822	11231498	10071320	13563185	10426772	16516009	11364019	15443877	13562759	13968202	10665359	8034896	9798119	10314304
103.058267777026	23.2848709917821	227514	225073	197615	249200	235410	213595	192529	241803	194510	203316	215461	237581	207127	196381	187133	196687	231967	195152	197945	218290	235363	268376	206502	174318	173049	213158	212447	203689	205685	188679	239362	201012	195761	190659	214475	230209	221290	245077	220118	218914	261632	213211
103.058331457008	226.207875575332	440552	572599	334154	466369	454252	612256	624910	411764	642273	219391	416253	447624	376941	395728	751455	440510	517068	335698	176991	412402	572419	459184	921185	689017	539412	782163	176563	281594	401969	446342	357348	637241	587852	392774	621773	161839	559764	823117	1093275	242821	623725	980212
103.062840828903	158.089890389133	585891	131526	0	108368	573779	116170	66436	73175	203315	55164	312486	146689	85724	378562	396364	233934	136664	1397575.5	658575	0	153578	87900	105683	118028	237482.5	0	163401	269806	350285	651810	102668	0	56877	248743	1330935	0	103740	125070	255213	213690	136525	0
103.069563804153	57.2978133443021	851426	1368041	1829762	1061984	1139021	746608	875614	1153997	1274841	729612	832878	1707197	1611849	842613	760099	200845	1032620	720645	879491	858641	1110207	612517	859368	2058120	1044005	1056603	727608	631703	997437	981365	1139360	815041	554226	1460310	903395	638314	924671	1379041	1010950	1211655	1213997	654757
103.075326490735	47.3358725695156	1892128	2127314	1705386	6143532	1844340	2551040	1529198	92457	2766794	2098558	681866	140624	1934179	2933523	4643053	1076721	1980651	2028770	2563441	2356144	897357	2079843	23151648	2093899	985115	1837287	1016360	5522282	890354	1819673	1248071	2305846	1026553	2226607	2089251	155832	1487334	898119	1238962	3506530	1577484	801156
103.075383389972	183.992381750792	232220	274946	302334	218476	173817	351767	290096	255600	364541	181965	159816	435931	284941	257530	196473	359894	247895	137333	306762	164155	295574	224376	381060	166572	248461	298598	202806	353478	298362	214143	227271	358022	164829	167686	289062	173615	274572	310485	223630	518940	314813	325814
103.094683425304	259.829665918659	541311	304129	830819	1392831	867618	420376	98691	150813	376231	192611	1240609	327452	1114814	347425	483987	1908711.5	1003636	305358	567683	828897	1345078	59479	781395	185895	586254	177216	115382	365813	1214297	397814	866456	423900	1284686	204238	218182	661319	492302	931013	450049	408262	322566	53190
103.094705169118	116.890968718279	292648	586181	619081	435289	664758	718650	604104	540910	579134	489009	598433	375171	660956	95538	691881	651962	603570	625667	464495	551191	466823	175871	195380	664637	512693	618797	492490	624145	210626	646166	405229	734684	774673	587698	504850	435314	735978	512513	767098	230391	212982	639199
103.122963980008	81.333558894891	673995	365439	771728	24023	3695747	2500968	789085	0	2966492	398563	337808	624404	973601	1210092	907643	752414	652020	790266	710759	763325	509665	1053224	1606531	451384	871248	905919	2395496	3129421	1515627	2019468	1283243	1754823	5159229	2475812	2835951	1890734	1344209	583873	356308	392110	903086	2692142
103.50758443107	270.822820897133	0	768622.5	535609.5	207850	0	614055.5	653079.5	959381	0	1056964	491045	696902	1523713	235133	381626.5	863956	528865	1416057	1199522	1467704	286055	816468	625590	983184	385479	186933.5	929434	0	850566	310825.5	732505	382539	277137.5	866309	169296	0	528714	618483	0	1168132	0	234126
103.531924199987	293.458127323562	3060451	2876772	2709039	2934565	2971583	2859863	2722824	3082012	2891702	2891252	2894648	1164780	1814230	3039266	2785407	2985785	2858422	3019423	1299324	3021520	2965420	3058020	3076113	2806204	2461104	2813205	3122872	2817246	2652113	2717714	3255719	2639816	2759226	328000	3066884	2873883	2841997	3012553	2846201	2728519	3124102	3214919
103.531948867092	118.631858654016	9961618	7181819	6396195	7866468	10416749	7956763	9500840	3011501	9627614	5833456	5562531	10488310	6678807	8138609	10222276	7529903	7254203	5130895	5950302	5193378	8497412	7938637	11042073	7585672	8740701	8747202	6630809	9385161	8204669	6676176	7553154	9135404	9468403	5485998	6709370	8411992	10336775	11008478	11350674	7533126	10100954	9168507
103.533483962751	280.442464785784	314729	1164982	1183816	1123817	615652	1288665	1045066	1268048	1338810	1072467	722305	1182937	941669	648103	808069	1294461	960455	867251	1234114	1285268	1185231	1097953	501734	231274	1117820	966728	1221939	503550	1305661	1238500	1239516	1074449	1446685	987096	1334866	1076125	753871	1289042	983301	1169965	1326387	1337789
103.547986645805	106.005948769696	10680065	33791821	11811297	16358396	12370589	16795906	20544909	10342134	17870578	6195245	5959846	29111310	17086425	15461961	12406065	9262165	19111430	8680609	10115246	9236141	30175715	18734380	31547961	10445379	11409912	20409769	9757493	12102083	17465280	13723800	29525071	15532287	9299144	7593773	10717205	18132188	15647850	32671875	16974588	36167092	39767346	12056916
103.548003777771	33.9011561404578	584385	545157	446620	598952	616634	492024	370541	1691414	711284	457657	551641	573925	693541	630506	609305	516396	473689	499486	607252	501613	511650	643307	486095	491021	484232	499478	600282	515393	520284	578738	798281	556746	487956	752106	515976	389505	510151	548963	465969	677917	680964	475843
103.550909753979	33.7430339513197	65031	33004	51735	58293	63506	27695	40240	149237	34942	49730	50748	65542	67236	54217	47269	36311	56669	48447	53961	49167	44716	51773	73906	48062	31235	68809	72835	64443	49261	42234	58783	47715	36669	50159	46700	44051	88636	54428	50590	53801	56383	48240
103.551273983534	103.584179802593	2286565	2217770	1003888	3541158	492960	2306064	2682577	1252613	978738	732469	897875	1545606	429352	2468140	1847736	1493996	1349290	1308059	982468	2262849	2936352	2088759	2741962	2398292	1333193.5	2356018	1876087	2738180	2900463	1919312	3381222	3257145	1509438	1419988	2800712	2366971	1743133	2807905	2459263	2261926	1986399	2601604
103.823372401534	61.1371562245854	293691.5	1242885	398420	687859	477849	982897	726669	1816797	829550	762619	1331905	1270547	715193	317961	690236	1768633	758538	486911	900083	2015785	464026	1223033	1132294	558599	719426	2564697	390393	747864	598434	1139071	1710002	1590333	626381	1273544	852711	475210	1076635	1020510	711415	952829	800128	1379723
103.955688283985	21.9527685119132	262708	239135	213127	263352	258973	563330	328403	278297	301149	232815	366451	272690	357458	248712	279186	276979	270514	364537	266921	271546	272321	243874	489667	506558	339777	275122	319744	117271	307087	322012	238160	579258	382701	469288	208070	137766	408763	265255	244342	790484	302993	250357
104.030268046422	90.3776874283981	14677101	12820640	17140380	13107477	15375325	12759742	13187050	14735280	13828271	15320869	16634547	15539362	16010776	14760835	14329598	17892463	14275845	16505883	16932012	14828992	14462371	17629882	14676031	15105210	16640187	16140131	19985806	15560293	18494195	12607036	19219556	16366655	15751506	15643651	18107713	13202244	15748526	13982039	10963537	17121621	13893910	12987095
104.030290628115	129.058565814356	136450128	125384549	101242006	139184261	164025962	129125225	144858890	55752338	129140961	89401661	86052954	114498150	83413665	125713091	134405729	134461055	125809376	90358394	92480789	93187897	127915568	117260609	142583547	98954074	103541779	132323308	98013743	135958668	100604274	120096460	145462355	131037142	118656765	119457350	106372407	129126768	122710125	131937383	169742565	168289606	146801864	142050652
104.034318769054	187.93544590516	224664	0	182920	258058	209494	144907	0	181363	0	180907	203473	259753	106472	216857	0	244978	239332.5	172531	193275	380921	214178	297000	406519.5	264448	187220	151479	174718	189806	173452	279293	390665	168438.5	0	208790	153882	162946.5	0	359873	96744	88121	330537	194047
104.045391111251	281.066994032778	538780	423790	413386	495607	416967	602404	591021	636239	379480	602087	340675	628142	339806	424246	795683	514810	382957	381801	488802	226751	503991	206990	771219	330025	650197	560882	501893	484876	559532	349021	422663	163594	601008	441641	642534	542873	770475	515974	466847	444553	874792	398268
104.04542416736	27.7867743655957	251180	197126	301053	213778	245249	276866	283129	183561	228499	214523	223516	200241	219937	215513	249241	212268	199694	208654	227847	227546	234003	214190	244941	263489	223392	212800	205958	28255	200792	228230	203705	259742	254056	207539	196694	224298	250824	227948	250192	176366	228326	256057
104.048571121452	34.0303973240185	60437	50193	74686	38604	92705	51426	83322	93410	54795	43052	88469	46639	50687	54720	78080	58263	79775	56817	80729	68537	31863	82059	54579	80300	42186	94693	56505	78673	67632	52133	46726	41772	66879	61882	50223	71923	74972	46938	96893	106026	52224	47362
104.048582746879	105.315872345061	3181711	5186635	2581569	4574231	3584852	3487083	2994865	2607024	5191021	1914217	1480228	4224155	2678892	3066954	3226656	1968265	3252708	2767367	2743193	2528120	3973366	3163693	3510090	3240266	3112092	3530641	2136736	2761715	2637263	2613585	4526497	3720873	3049200	3596190	3019742	3296458	3173362	4588128	2708601	4731435	4618426	3171996
104.052860651944	69.9627170291148	1656996	2553865	1163967	2478271	923552	2619876	1491898	11561988	700354	1406809	1525636	1080641	1607303	1543488	1769874	1751344	1798012	1921344	1882770	2041116	1958217	2156811	1549017	1976812	1549575	707091	1729420	1656346	1545065	2050770	1611503	2604400	1493075	1927112	1806007	2101591	1645488	2759728	3270773	1580592	2273272	2256388
104.057570320205	62.6118106693423	872049	870877	301132	815646	741893	1312700	852822	1293132	1829833	602389	492209	908276	550526	495437	655591	657462	866082	507968	393577	806350	712946	434103	819915	657487	548061	601769	501005	493658	650832	799606	1528313	776650	700700	870219	618359	1105131	967465	879421	399395	392135	599203	870964
104.060824994587	203.653514680822	526326	1019842	521882	435385	1258478	447085	1055623	1011415	248008	1344539	1106209	1197428	1678377.5	682744	710290	1226507	284857	545252	1104128	921202	769684	1138873	1070618	719152	340206	584514	703227	286061	936751	486369	341739	296221	115866	499607	551263	814035	976575	760147	867373	189667	667472	405344
104.060835501874	25.0978590682454	384168	395983	333791	444609	456522	417002	365759	360458	364945	444455	432336	415856	395664	312429	438435	435076	334817	431782	428439	474321	399397	515980	387169	450926	391282	416945	415494	365164	371733	377299	433492	386277	365303	443747	408163	483961	403302	394858	405512	409879	423066	388450
104.070599379629	78.9875981788467	40883911	112688803	16674409	57592014	63289087	54981518	65013050	81469034	99546029	44833724	20212890	59898807	35841192	67188765	67325328	32483702	44204323	21836466	57638573	50796236	63850334	42498079	46462031	34232962	67684445	77094627	26629020	35869242	39513913	39171990	84807390	71360319	33824041	58506969	47428732	41715159	20068562	57640042	41296715	62903416	69575843	62582935
104.087553928128	58.8990596584365	4104820	10242270	4880117	10399939	5899139	10896737	7363881	13951250	7043063	3399465	4009309	5539367	6388018	4208225	7681321	4023614	8340627	4386409	6866754	7834177	5834514	5764154	9572705	8556112	7868304	9007015	4012439	9982877	5461207	10427671	4364237	9238061	9014833	10842401	6386826	6364878	12825455	7087314	6346019	8485683	6747418	13236237
104.087615626847	227.35267275303	905286	423013	257404	623649	727185	884742	675727	489717	622940	499353	464872	485745	834814	287339	515586	529129	404606	515397	385269	614242	556703	393446	696409	527652	1179007	654969	574748	727935	725630	1056068	310839	523580	390994	449688	634848	491450	918970	380828	573272	834459	262512	759910
104.094677127375	148.239094485925	0	0	0	0	0	0	0	0	0	0	0	0	0	0	0	110285.5	0	0	0	222248.5	0	0	0	0	0	0	0	0	0	0	0	0	0	0	0	0	0	0	0	0	0	0
104.098327360286	61.1261882574194	386307.5	1342590	300374	1687007	800541.5	1135587	0	1585211	0	407578	803482.5	650835	831494	544883	0	577758	1173160	342430	2062598	1187376	1415481	1192300	0	922282.5	1022419	829505	1929438	1083115.5	507647	1485648	725830	531447	853840	1639314.5	1881886	958466	1006496	979018	848658	859007	1482853	2140691
104.106974472513	63.5536181793601	724758241	1879658651	812919659	1618538291	1077757235	1559558802	1171554165	2040161025	1171782105	956949938	852902296	985057360	1132317791	727570131	1225635497	831767015	1456954656	828102807	1467205731	1430502605	959466307	1432967787	1418449637	1360576070	1190626243	1382155639	872270492	1541823084	1147477114	1581304108	1105613014	1465934169	1348190017	2064891482	1495322202	1136733410	1728538123	1302585347	1206996169	1360382418	1697935316	1914050700
104.116707536371	61.0641273906031	0	0	0	0	0	0	0	0	0	0	0	0	523130.5	0	0	0	0	0	1246993	740027	0	0	0	0	0	0	0	0	0	0	0	0	0	618941.5	0	0	0	0	0	0	0	0
104.126374025442	55.5767753074833	3931548	10145675	4738119	11442638	5130380	10622242	7922444	13832627	6390624	4765576	4018677	5809600	5612454	4291955	7641403	4160090	7977824	4264387	7108959	8170873	5426280	5918028	9520799	8585664	7266203	9231981	4306520	10057582	5482692	10585310	4181770	9555615	9552636	9664747	7323696	6286397	12080190	7001121	6973444	8739291	6655555	13667239
104.391778488666	61.5099343975001	779915	758915	382537	704091	503249	1028114	630409	1674647	753629	750240	414854	2138286	821030	447098	621845	1009199	762519	694466.5	670087	2355942	556650	1005983.5	1209291	700088	1395013	2588898	612750	814727	862192	853605	2145311	754731	849936	1087040	864020	1716721	878493	796765	831733	646694	903437	1102747
104.493959047149	125.78672214285	38146	947580.5	557072	146588	58632	86400.5	382747	42086	68370	63589	102946	53338	103287.5	2428984	762291	59765	501583	87603	61173	70884	68165	75914	842944	673418.5	50369	421804	87647	1205727.5	150222	905307	35888	174275.5	107168	62399	452068	430863	112884	56220	1987899	470029.5	929925	823548
104.50693096243	118.438837500785	0	0	0	0	0	0	0	219993	0	2086.5	0	0	471021.5	367178.5	0	0	0	9429	3574.5	2066	146682	0	0	0	0	0	14766	0	0	0	0	0	0	0	0	0	0	0	0	0	0	0
104.507062635195	272.502444975462	0	550715	0	119132	0	247687.5	209303.5	407745	0	920717	823891	459981	994045	380358.5	0	530851	0	635747	402748	945097	296976	545381	0	379017	261535	0	763344	0	722150	313072.5	333053	473796	0	217389	200017	153469.5	270829	0	329176	883690	229620	0
104.528850579324	130.982289831943	1822400	1754940	1287999	1909351	1702636	1797840	1813352	562697	1382276	1164474	1154916	1379924	1135510	1685466	1736884	1443720	1617309	1131990	1248190	1305282	1524641	1768552	2434540	1392211	1247334	1937651	1509824	1604583	1376302	1720543	1510641	1249570	1413618	1299937	1461288	1851782	1463361	1599858	2279329	1576726	1999555	1756878
104.528872521107	284.507890132984	754569	698219	549858	349791	845931	804907	133214	641467	765139	716609	764404	202373	190412	724732	837682	590611	909255	906511	380237	898995	314197	921564	839895	596781	670443	526155	763572	728576	399409	160091	322142	697159	1136698	336763	248313	649342	943008	888839	761986	176453	570681	689402
104.531993867404	124.432888894507	12983843	13398676	10188417	13422194	12181568	12635309	11701698	5043134	13819147	7459615	9557128	12760993	8018783	12639416	14372662	10579343	9651987	8024040	9635536	9439592	15519178	11360422	12281796	9618708	8160687	13790548	9575627	12146059	11410908	11874959	11079474	11216652	9134465	8444004	12893616	10980866	13402595	10482842	15568389	11364267	11809259	11742255
104.546775315305	104.832379274794	3475036	5036736	1477390	3882484	3501142	3377269	3292296	3475867	5107388	1584761	1994998	3459681	2751499	3558341	2984947	1697801	3522918	1964991	2190983	2548660	4371381	3114611	3212258	3513287	3022594	4183042	2552413	2528776	2872204	2966557	3619173	3878311	2732213	3771155	3159808	3355115	3320904	4459993	2950477	4181665	4288599	2491599
104.546806316963	33.3646007281941	54101	100765	44083	52431	87864	47200	32019	189809	69292	64513	56588	78080	89741	37790	49947	68146	52847	75976	81444	43194	46836	183448	56976	91577	69264	148166	90263	80793	50791	66933	81055	67151	63489	71877	53936	101169	67906	49637	53498	53452	62747	72734
104.754991580392	74.562715573828	0	2772544.5	0	0	3101215.5	0	2529982	1456761	0	1550940	2662238	1974166	2150984	6522189	732174	2005840	3726401	920470	1623169.5	0	615712	0	0	0	2322735.5	967652	961038	1733755	792582	964595.5	1470762	0	0	3629418	2262915.5	2233006.5	1309899.5	1550366	2183095	5093862	1066272	1157524
104.816401742275	60.9401337449131	792262	2524074	599019	1361246	637838	998060	716391	1018475	1414312	958666	832820	1262453	1001951	1010401	895112	747231	853912	1004273	1348324	1978984	1220239	1248665	2816347.5	1149897.5	2761625	2183135	775806	641610	812383	831555	1832117	2127255	927748	1097715	982463	1643648	1306441	1112653	1696758	1894303.5	1506309	342154
104.992330665498	79.0987200370487	14297535	17166066	16216344	16184283	9720242	14931990	12603921	21802457	10958518	10674031	12058443	13944345	12638147	15301340	13194229	14592989	16371261	12427204	12444635	11525942	14343288	19864588	12241133	13015775	11541608	11984531	12734158	12395493	11154456	11489277	12000408	12209562	12508712	11924073	10205219	11754912	15140151	15442930	17758537	15106886	15458840	14611797
105.022648623983	74.4970663005868	4529588	4368045	4021508	4770219	4274149	3983833	4147066	6520222	4650439	4107890	3427436	2583498	3505367	4643083	5521053	5147450	5127497	3693548	3856757	5081219	4801791	3081747	3638780	3613562	4172772	4641875	4259232	4780275	4100681	4107772	2505065	3952616	3293216	3298852	3807404	4930872	3495906	4976079	5016160	4128215	3056724	5881547
105.033544740181	38.1574259388214	223552	2103945	539739	331044	437941.5	385099	318836	519520	28127198	18192542	801039	402590	569313	332808	1663460	1465053	311487	2273969	372897	339303	1667500	490630	445678	363723	352482	576891	935396	278007	455280	1216536	355040	1060991	369444	1444377	1023862	465251	5021246	263665	477885	349912	362369	553477
105.033579504496	281.336341345406	411376	508300	335542	127377	657685	335871	524576	534961	1667175	1626889	338210	812825	416352	248523	489907	938156	402910	580419	421707	690101	569495	569512	313489	133198	516030	888040	459519	459427	453769	591522	550784	975991	404391	498489	594837	992865	178711	345210	416293	285096	346060	1159268
105.04235627751	73.8394790926842	779210087	801677259	665423760	838857817	814059328	705925463	757951210	1144889660	828430850	749725526	725795368	786715214	826202519	797622138	883227695	825308143	867729038	734530961	797740194	801505711	848565005	702282145	621353745	634436459	725078767	788723493	693165502	767146038	755138111	665844464	774824844	685862425	530695845	691486770	654123780	825256831	655804349	824573046	900127519	731811074	919691856	906755525
105.054616442273	152.84905297996	374188	754988	286939	354245	0	439383	0	1302941	1054070	450283	299831	324665	313683	0	624602	476675	337679	441993	447550	860309	223031	402039	289453	364929	424943	515381	570482	578042	324567	502599	249227.5	267580	343725	405520	402632	69472	178268	348381	357255	7e+05	545872	313094
105.054662063101	31.9960986683222	214134	345303	140870	196418	4864078	220218	2012542	319827	2007058	198694	130320	204498	198503	5919447	488732	256176	164762	204441	175600	209696	254114	269073	90617	191883	441673	336665	172948	609566	136437	321911	2221692	275260	107526	204690	122446	198540	201317	140972	235863	498416	420058	191085
105.062045242986	74.3294860842734	4434745	4375487	4105776	4131282	4026858	4193665	4548981	6635542	4865798	3961154	3667728	2901772	3830285	4778155	5322774	4888710	4727980	3697412	3905248	5060861	4756800	2766276	3735705	3653200	4411522	4863914	4091496	4406027	4138903	3882595	2705910	3654599	3495649	3374257	3643839	4229229	3576005	4796439	5313726	3989204	3176029	5453264
105.069888105822	21.70876385597	266634	332764	84379	232422	347946	236878	263634	206033	252816	242293	246628	297396	352560	217941	242869	243358	264620	281035	217469	217089	249182	236529	256916	246899	203587	273011	233293	223076	275447	167133	287764	253381	206397	242141	247359	229607	274211	218694	147088	315248	211322	228832
105.069918900558	216.869390903805	515772	491746	314271	260252	662569	373597	311588	417436	489152	219805	306902	128160	188950	388334	261243	262200	251599	481666	648544	235106	286474	450621	174729	681385	250369	572424	434830	660540	280854	181205	268443	268199	565505	427213	307917	382979	382522	292001	532607	374051	334592	419822
105.073990547407	81.5341152420396	2358779	3481952	987593	2335431	2629244	1190867	1873843	2051018	3530324	1269588	1278509	1531711	1033716	2029566	1403016	882257	1101885	1010817	1342573	1158289	1612345	1233720	1273719	925863	2153359	1944661	1046362	877680	1009217	1056717	2495597	1905802	834282	1391758	1199925	1130763	1074583	1544488	1081160	1743161	2579636	1500056
105.074062289539	223.466277874372	232532	298742	247187	255899	496377	423405	292199	222290	428529	314301	184968	193156	259318	165792	245027	186236	241193	101587	161988	160670	290475	225878	206154	148720	187515	300191	98033	135999	186788	200890	189726	250755	306467	222794	229082	239764	281855	280219	293085	279659	333961	132505
105.084326794159	61.8527346882026	7009914	6743500	7172995	11232211	6101581	7812383	9303334	8186040	9815060	6528391	6074112	5240323	7551111	9236599	8931137	6071608	6835743	8268070	8560950	7543687	5796792	3857339	6610768	6425651	9479987	8417191	4600260	7718770	5593184	7849548	3591595	5113580	4755229	7631786	5353987	5656431	8969961	5792007	4969600	5049350	3331462	4548603
105.10226407772	283.586957701032	1014223	826640	882089	574937	0	891685	0	748391	638713.5	995413	1083870	891349.5	573748.5	1000798	972253	935235	134410	0	485647	0	602901	1049840	1173856.5	395574.5	1082695	1047796	1021027	721287	648637.5	0	1112759.5	928137	1339539	947274	944977	872870	456735	1117451	944633	1052921	781864	396814
105.102269997381	81.52314499726	792227	590342	1006289	618859	0	1141475	0	511570	681579	626479	807772.5	587653.5	669680	544104	814134	724993	649462	0	898273	0	792249	608151	1082303.5	1000861	907364.5	649980	702245	838708	2009780	0	582654	1112764	814516	507831	584564	857906	1015963	643856	672579	1242937	344987.5	796401
105.1040624926	62.7583471708956	1199331407	1131055191	1052063928	1804526286	1229658662	1245894787	1423177348	1339808763	1607469986	1316613415	1386862329	985288607	1416681483	1316605715	1599356154	1228385242	1228154476	1394748394	1706348869	1328825526	1034861517	1091965245	1065317696	1110512442	1463984674	1303119736	897046029	1268577568	1212466115	1260948067	1143068945	864560813	871204608	1562500587	1134504695	1039444376	1352671179	1149997266	961889774	987298034	1061316453	789784269
105.110337632435	62.5551384567123	35374454	95880893	40818247	80483454	52877537	80877448	59815220	105116640	58096166	48964191	41404276	49140012	56340501	35508746	62521320	40168713	72970310	40692968	72680762	72277526	47682729	71702991	72188857	68432030	59012722	69548576	43377650	77647129	56875395	82202624	54809231	74741565	67682013	105666283	76485731	60063443	88957962	63870518	60878185	69802783	86236435	98266329
105.113245933128	61.3909023928619	1537085	2800325	1665057	3058536	1634703	2448862	2192815	2914864	2006388	1568124	1649592	1548411	2010251	1687784	2497890	1771034	1998231	1823490	2777754	1962059	1810326	1852972	2310500	2551607	2188741	2167830	1436350	2175057	1889901	2259874	1923170	2195419	1903347	3321710	2615381	2050741	2768749	2126941	1871454	2054162	2298531	2918261
105.123775232124	61.9598601125238	6773481	6091832	6579781	11163472	6151951	8056222	9056111	8110587	9526141	6848205	6582561	5658281	7529380	8934682	9603839	6084599	6582269	7916056	8419761	7639347	5627975	3794092	6355270	6739812	9501646	8194259	4480258	7912019	5772782	7623513	3800667	4632479	4724019	7297337	5682269	5423000	8805528	6544412	4598597	5190936	3517327	4300380
105.331130533312	73.9745770570689	0	2310737.5	0	2575551.5	2306136	0	0	1139287	0	2767230	1117606	2313705	1286035	926982	274241	1813370.5	2564340.5	913283	1679134	729978	519861	0	0	0	925033	943950	468808.5	3984782	927198	2707265.5	934577	0	0	0	2131467.5	0	0	4130587.5	0	0	1569142	2340040
105.392971339324	61.0551121545684	2358665	1087302.5	513420	1356822	555539	1255963	1030608	1614817	1344748	1013620	824151	625809	1032783	1273492	896028	857109	1952140	1020457	1029405	1126994	2302429	1949819.5	943421	1443434	909113	2290214	450485	846861	1081643	1097046	2087521	519021	0	1232507	832853	569723	1418230	2321666	1386264	886133	473915	837053
105.492146328691	126.933085451805	1058708	1027421	954992	974712	836913	1366366	1059856	781528	870180	950568	1019040	991059	878583	982406	825132	1051837	1085851	820753	921113	980469	1094759	1121283	1214367	1127145	910116	973952	698380	1027474	858608	1140488	911356	1122808	1125927	1012209	903495	1024826	1011830	1060508	1077950	1407399	1018864	990403
105.4921670598	287.044234290348	654581	686736	820183	917119	822066	935602	723381	405569	702117	178868	766436	185129	470158	517498	845304	846218	553505	978310	934461	952437	155946	834938	209915	197030	167729	941548	748729	810889	217593	679570	608935	668326	997961	171770	778658	500511	894775	939217	930991	971151	300123	787730
105.758294559503	91.8884085128171	6844803	0	0	5074485	0	0	0	3945813	330292	0	1369461.5	460369	0	423511	0	0	0	2054626	227264.5	0	3743393	0	0	0	514293.5	178068	0	0	353399.5	1826339	817358	0	0	0	0	0	0	0	825481.5	0	0	3275982
105.953903932056	24.2470846920623	52718	54108	148539.5	87292	78382	218232	87360	71814	52805	62778	68086	86610	177150	62979	55379	59650	63703.5	185510	69101	82631	69244	78598	221770	242693	136985.5	69533	66166	67571	92109	72465	83591	228268	130389	126843	61792	63835	93742	70106	61257	314094	71585	117924
106.028829817748	130.376691497735	13397369	10693816	9740585	13622558	12217911	12424896	12625620	4442955	12400535	8873598	8225370	10414281	7272998	11258804	13124538	8593862	12234999	8186974	8815809	9415479	15287023	11392387	13429356	10456890	9310279	12464893	8676225	12545556	10014302	9963157	11766429	12191701	10612041	8998451	10099898	12383284	11625579	12154234	15311200	11172824	13682545	14145155
106.029814241201	91.5794363438674	2399533	2128359	2819058.5	3830496	1585978	3102340	1277213	3320528	3157827	1647333	1962980	1265340	1845917	3801104	2394951	2994787	2034573	1810550	1826035	2019582	2577701	1568982	2242789.5	1969104	3765010	1875014	1851533	2245117	2711616	2212815	1548687	2778913	1517015	1509704	2010126	2012991	1701257	2159452	0	3213781	2036111	2976735
106.032124721574	115.062011490547	356060	412549	290555	335239	123788	416002	352054	263037	451355	364134	390546	428837	388606	348711	490424	379782	125177	417581	276437	267598	406247	370386	155081	429018	376301	329282	324427	421079	520166	79001	91180	432239	511156	395494	238065	292599	333139	217595	264456	310419	279378	374943
106.032129520054	209.989054163482	187539	271162	174966	213673	278045	447562	520352	375816	621497	404755	253053	395137	349949	1033041	457697	343782	415367	93408	172027	294143	1069294	130099	137943	680263	582286	879908	180972	267511	197537	567214	421156	522227	721191	740421	427353	437757	552268	957184	1078514	106984	266326	321533
106.032133206949	21.863718846002	549547	521780	599066	523747	522323	554759	592461	509400	522322	615243	598077	544219	598229	549539	49107	593396	530232	640684	595098	571824	495563	667188	620451	647316	622519	533486	610341	571143	609196	589491	568521	764406	630983	646282	580250	508688	610700	523966	586229	659150	589240	541234
106.037688384876	109.915805975966	455837.5	383204	435140	438163	305659	327314.5	0	823949.5	392367	180173	0	0	0	480133	476458.5	0	258836	182244	0	177576	0	598486	1141509	221275	300312	1084347	0	282109	322041	761026.5	751460	0	347668	258794	280444	1066757.5	222960	670054	240214	765003	1177550	850789
106.039378933464	74.353101614974	4334260	4502919	3831325	4903553	4756678	3844096	4415313	6272012	4705479	4506690	4699716	4390221	4989771	4503291	5162427	4961726	4866590	4437456	4880152	4666663	5143173	4694274	3673361	3386091	4205089	4713425	4344789	4028169	4640852	3768305	4430832	3577452	2965787	3635075	3434995	4477277	3314042	4941622	5336646	3957397	5289742	5785876
106.045702414888	73.6005528160202	35363932	35718588	32329423	37120986	36789876	31470476	35220430	51324441	36578633	34303199	33558975	35376049	38112951	36288933	38955110	37059962	40046556	33587284	35352588	36617875	39629226	34789565	28456547	27865440	32985297	36616570	34239176	35908071	34735504	30930709	34790038	31482845	24416735	31304974	29445099	37304632	28967203	38769456	41145367	32164239	41585690	41151939
106.049875555479	93.4488081199897	463233245	418119386	396511067	731233200	268585508	529373728	305496955	485951352	556531682	277300184	430790786	307750410	314999167	628492583	419674882	528202102	421613106	374817250	382805660	329239323	464755691	426939144	359564384	264118487	533554657	328920251	373271678	358101403	421921469	433157802	337452185	471194292	235909124	292269764	372465922	429413454	265806195	414615672	542024330	546265384	597978277	472580065
106.065120922292	91.1549296677942	1428837	1636501	1368434	1863322	1175420	1282689	888492	1872712	999770	862599	931103	998052	838560	1163558	1556811	1170288	1501381	1092165	1022185	1363465	1312944	1202497	1362496	896906	870095	1904902	846481	1109493	850283	980396	1069077	1456420	902308	1032146	1331694	1395480	849208	1290474	1734404	993888	1304140	1956345
106.068403244894	27.1781969251832	625239	680506	558009	701521	77361	664531	549790	622043	712203	689111	656776	723278	645469	642416	583251	650531	595336	695336	662033	660427	655659	787977	641654	107433	621277	132065	578849	622375	682496	604372	767151	699609	563726	693002	669334	636150	683762	644052	616017	600188	775241	634975
106.068403916043	285.755931237133	568243	93950	525503	513518	632155	80888	37993	417520	613922	529307	263829	638133	699464	470111	743976	66894	216207	255150	521447	571098	457722	496973	650502	511541	588892	339736	434565	336440	879860	289587	863604	163008	849120	830487	525390	549224	329148	461232	367674	596086	631943	415068
106.086256751777	62.7869141429982	338879	988203	14160.5	1725695	951966	1572159	353745	963125	628508	593775	203133	2320026	771512	515051	612393	114718	2380515	150283	268858	650555	422065.5	633722	697440	983059	761668	880926	506127	633769	1246304	938223	437703	2667144	1188754	1740948	503449	458691.5	1441215	768188	1702020	1134859	307860	833930
106.086264373488	257.317446161941	1580842	1298619	1841693	1951170	2095421	1502268	1803850	729601	1618461	1222009	850587	514778	1116576	968977	1748629	1824358	1283367	912809	1063443	1544684	1872591	1833684	1855029	1583013	1440217	1481190	1476994	686616	1787220	754932	1406599	510320	1700508	649115	1573287	1483557	497780	1210578	1728831	1320640	2046748	1031590
106.08629782112	117.869725117934	378554	281526	440302	364799	530429	322862	412048	408789	556067	410873	463924	392760	387629	376166	529215	283281	393257	416286	388693	335368	337538	384882	387348	431611	394405	457670	372866	360020	385433	407920	383396	328044	463164	390005	286686	386270	386269	433850	279326	360098	415325	418647
106.107409356033	62.6807351888417	60796201	55990655	53501835	92867617	62902596	62742125	72822125	68945066	81171792	66896850	70922771	48908317	72162618	67429256	81979261	62130755	64235079	70933102	88295517	67588276	50262675	54493313	53639611	54719909	75421679	67734839	45395668	64432472	61077766	63121539	56824902	43399186	42934106	79889631	57374150	52787445	69104361	58610287	48149797	48847365	54438707	39484872
106.111200528806	61.9574524121829	1958751	2997231	2131414	3196548	2284735	2871409	2934269	3316494	3066885	2345694	2365463	1830660	2693189	2219562	3205665	2236215	2893142	2512193	3283118	2864368	2176724	2476631	2050728	2316659	2831873	2816715	1848813	2963635	2305066	2959265	2583849	2541343	2265578	4426417	3001955	2201134	3492069	2608265	2302082	2523139	2909279	2712821
106.113692300528	60.8269000736192	0	1244218	1947634	942927	0	869450	2120484	1248903	1210274	557489	1781052	449701.5	1959380	1409408.5	833695	0	598829.5	943883.5	1001890	919363	1864261	1315745	947202	1065869	821045	1020234	581629.5	1014066	1008850.5	862352	701651	992305	845986	1619629	1016890	1686205	1496050	872666	1005776	801928	997678	1251803
106.342670352987	91.9387548470734	0	0	0	0	0	354788.5	0	2298833	0	0	1076175	734735	0	525984	0	3722627	2976073.5	656045	246024	0	375605	4179571	0	0	467187.5	604419.5	1843314	0	1945334.5	2990252	2834142.5	910388	0	1731238	0	0	0	0	0	0	1083367.5	477673.5
106.520822375723	95.5888352224957	312391	259601	175763	2862237	2213467.5	0	245529	936646	190936	1084657	1027560	934202.5	1217397	165881	253488	443817	247929	211407	286682	335590	378484	439146	393243	278623	833268	115447	357863	254080	1491146	187278	369629	376476	205559	193743	356375	541055	286146	380999	258923	195988	430500	245392
106.930358483922	66.2107950601429	344782	0	559500.5	0	340651	0	0	0	456995	516154.5	1058864	0	1373031.5	823152	1087847	0	366711	555920	794725	0	386450	0	256878	0	653601	1230723	403181.5	420204	872166	790454	0	3229052	0	0	0	2609226	0	0	4157758	0	0	0
106.950597856098	65.5154197529217	159812559	162795305	162658391	157411866	175665999	155997286	154464585	42989355	181363394	162664960	164614393	144997274	144001954	154697194	174585265	146673844	148841784	160892778	156545242	157876928	138976965	146952214	156603899	153626394	153915301	176150811	165421954	154189630	159134403	163601598	166509078	152823438	157921189	161573149	173249850	150460506	155544536	149624115	119413125	131916998	142967545	139235427
106.970889329887	66.4078113834679	512089	0	0	0	760187.5	0	0	0	1155659	308767	0	0	0	563823.5	367447	0	325220	0	0	0	382233.5	0	582836	0	274899	590180	984191	349276	353400	0	0	487016.5	1174527.5	0	0	2109467.5	0	0	1660707	0	0	0
106.985782173035	185.227544556617	250584	182853	0	0	72942.5	226031	404091.5	274982	245788	0	0	398116	114275	491039	153311	0	435988	0	0	0	199924	0	188896	0	106791	0	97379	243025	68957.5	0	107376.5	122542	125176	0	0	163296	0	0	380589	0	238200	123516
106.991617092578	282.12290698238	1408968	1259549	1396767	1134981	1392865	1311596	1287007	1174949	1541160	1085528	1206957	1371019	1266956	1205807	1308779	1262848	1068702	1376849	934255	1300793	1272737	1371794	1455060	1366537	1059089	1218383	989726	741331	1136895	1285597	1387871	1508861	1020392	1256730	1400336	1341486	1296312	1220069	1328744	1034640	1460845	930872
106.99166254285	127.622207522797	3035224	2269409	2673969	2988924	2750759	2959609	2651694	1168452	2480558	1414814	2238013	2631057	1974279	2690855	3393071	2112155	2708435	2055921	1789240	1851410	2876163	2378716	2826249	2278101	2526521	3401450	2017529	2673827	2157150	2579504	2477481	3160760	3297112	1981853	2104487	2779667	2528591	3339008	3367386	2678801	3154358	3282421
106.9990150035	78.4465934334988	12445007	11043765	9192835	15432777	11889975	14646031	11287802	13387309	13345830	13590044	13336203	12239948	13618695	12037547	12522951	12781837	11423812	13990178	15872691	14378831	11702352	11313712	14418231	13044836	15641288	13710086	10245872	13507555	13582779	12098591	13095554	9655508	9794115	14231500	12223516	12621250	12239486	10945267	14102693	12222878	11021908	10923781
107.030914948468	288.653545845775	1573364	1887179	1503465	1520360	1927215	1283628	1381236	1718457	1545346	1765685	1765513	1672652	1527305	1383241	1682762	1505712	1419289	1549591	1374969	1617026	1603090	1679160	1374965	1089001	1281875	1654569	1501956	1707688	1462889	1366854	1630154	1419437	1420063	1507714	1470154	1675314	1440292	1488904	1774432	1142777	1745546	1722314
107.030949242298	127.50718351552	1861476	2010616	1643536	1998239	2277548	2073447	1958914	638075	2675238	1414662	1164686	1679944	1093997	1679871	2232994	1583635	2001362	1567656	1324797	1489726	2268884	2124403	1241117	1658677	1582060	2155279	1894653	2163794	1312003	1421663	1607549	2063268	1965489	1721664	1956831	2198820	1645639	2304339	2786511	1747585	2444974	2972714
107.03962319096	33.8997099351426	27650	90955	50037	39270	40683	61700	39749	105488	27625	36101	41490	42093	36130	30436	16417.5	38707	39549	35638	46216	38234	25261	63575	44003	54934	34820	59129	38791	35158	46145	30990	49925	62859	63541	38306	65803	45145	91458	33938	429125	59156	28470	45969
107.039655136924	102.049283995617	1158887	1148599	340170	384145	457672	886345	785249	776785	898963	285553	724293	312400	217989	659607	835886.5	418637	364263	532252	173647	1114502	706988	566451	1202271	1095451	580180	401804	359766	541085	468049	895767	994425	1345289	1600743	344171	790142	719890	775883	404285	1077959	1822652	1101069	1410319
107.046906177808	92.0186720995944	1154267	987634	997279	1696209	813961	1476692	998356	1190391	1491732	661412	1091853	853640	879397	1388176	1264713	1269105	1128523	900494	871080	773340	1117481	1057580	958095	623415	1265708	1062383	874874	921980	993872	1256932	1053604	1118679	587614	743707	977336	1004491	957478	983527	1463986	1334805	1384033	1103948
107.049141585148	59.6903310561831	1438845	3103900	1034509	1535875	1836173	1429148	2717475	5217028	1218770	1639083	1801149	2167728	1507844	1229501	1498895	2567401	1860064	1572233	1555582	1618556	1128503	1555610	2257513	1947662	1643239	1613845	1914031	1550687	1725637	1669679	1558784	2079729	1510085	2674585	1867972	2536860	2387220	2045935	1576362	1328247	1475247	1790634
107.049152770152	221.699322059821	572878	75810	558837	229180	469156	336813	263107	414728	367724	648951	1000821	546477	503653	646579	776451	783862	355125	600395	460005	461402	504871	591181	387683	562486	473373	854272	313577	424804	163314	641400	280980	503888	595268	1002355	561117	599255	334711	409603	381976	294185	506761	733762
107.049164929724	117.908691072035	273270	482105	233660	390146	581612	393460	390363	575990	437975	499545	558562	449978	579080	301455	564807	520819	444401	437964	479542	424886	344380	405727	328749	442996	422675	520771	374584	472749	412621	392896	330983	442903	524857	464372	481223	513512	470870	517643	321100	329778	354594	188255
107.052372742609	284.722285427939	241066	321238.5	495907.5	0	572896	0	282426	0	0	221193	166200.5	385927	242126	439050	72707	447482	0	614891	431170.5	115279	0	0	138020	326849	309213.5	0	0	398938	0	559031.5	416941	0	99715	363554	0	347008	494887	286931.5	0	0	0	162790
107.052407437308	27.6266292357414	368751	342764	366231	447145	462167	328832	302014	451625	0	457938	401098.5	527864	395153	313842.5	377250	337739.5	454960	407855	442165	371830	0	0	266190	285170	377477.5	522678	0	342133	0	297603	463842	367055	218020	419487	0	404468	313557	380033.5	381102	253725.5	0	468512
107.056102893493	91.9376663284294	0	783497	0	2994135	0	799380	989293.5	336444	1878574.5	0	248622	0	1673548	1191850	238494.5	430233	741552	290529.5	331471	0	1103698	0	3333503.5	0	2259133.5	0	252347	0	263456	846137	0	647545.5	0	0	0	0	0	1962115	0	622696	656962	0
107.07025811198	257.942207137814	373588	428239	834829	642459	715552	478863	770302	497719	634673	762841	829472	694349	526482	484932	885502	499481	314957	623954	494009	506253	1007845	953145	821564	463385	369395	479938	620842	916448	769778	460624	427406	705150	719073	801024	548482	552022	681039	729938	769986	738279	569348	533017
107.070270264456	117.153111913025	486212	564856	789122	398286	617886	697862	688826	441101	531910	584421	505876	472521	581822	525822	488443	601245	532312	609185	486719	428098	494118	597115	788692	900330	536003	517803	333201	706692	566377	567439	593132	158580	800703	579665	541845	616726	700071	448708	599484	759376	258242	523363
107.085512638091	117.306082623305	484212	579888	691445	567073	630607	536508	561328	570325	649475	598361	610911	494714	638986	373357	525963	632217	293469	626699	515137	565672	353676	516705	396132	594368	412382	549091	506281	549857	547291	496885	394681	490746	615473	512659	579929	523836	567118	494597	312204	549955	382863	389019
107.08553568346	20.1778429611669	462454	565898	543347	416898	570337	489939	613684	486571	440309	448855	484206	427600	459620	437610	413710	499955	482255	503273	444678	429836	493587	566675	509246	630985	485920	464559	475251	405669	355434	445225	458774	607924	531319	466926	512017	492457	659069	420730	438043	503167	422533	381462
107.08558130932	268.401666132496	84689	437890	609226	671325	276311	548062	338769	616500	677737	444139	456570	497815	724425	185866	522890	118558	783871	520050	293962	237793	583741	700555	400359	214573	271099	365545	582344	636107	312437	463561	241334	330516	445211	788130	701391	281748	443872	359372	748940	635858	356938	365400
107.108305511904	60.6219241512576	1330427	1594869	1366927	2316281	1383217	1264932	1846703	1480489	1895354	1583331	1720469	630489	1677703	1569839	1923097	1397749	1403218	1771313	2119268	1730052	1475168	1480004	1304103	1644443	1682267	1754136	938752	1540308	1223586	1557519	1296536	902774	863447	1851626	1385555	1510479	1650185	1505686	1118086	947464	1050633	671509
107.110793418253	60.5297495828117	639471.5	1055703	516763.5	1506959	758243	1179175	908312	2178265	1253763	878452	800504	779531.5	702056	828527	1016593	637247	835595	816550	1236511	591303	1935565	0	1655289	2289891	1188507	676232	549376	1214570	678428	2214809.5	675960	1260481.5	4234992.5	1181730	790059	4471509.5	1235697	975474	1915215	1400892	885090	0
107.195199783741	90.8281138670601	0	0	0	0	0	0	0	0	0	0	0	1933461	0	0	0	0	0	0	4252633.5	0	0	0	0	0	0	0	0	0	0	0	0	0	36927.5	1879303	0	0	0	0	0	0	0	0
107.573307175594	63.1150707736443	926079	2055589	229228	737979	618778	443800	1199429	1550526	379056	623988	629766	543603	956113	879820	956624	1765658	196235	891477	871961	955083	840441	1193792	1960311	996277	1141254	872444	780498	636913	951219	1254273	1354387	1657722	818021	1780662	865148	1921146	1204098	1601343	600206	764883	816365	1007169
107.953942468286	65.9103436896391	942429	1035303	1089520	849510	898088	809057	775197	0	991928	1059351	1038255	1057976	987437	793629	855877	873510	757635	941103	955289	852062	716044	811963	996393	979897	793899	784979	929055	850581	859977	855041	1059640	572876	1051215	943392	897324	1009393	785546	715487	721685	650200	663243	758351
107.966806915369	45.5416293905727	141166	1554624	1134675	1294940	1187672	1880058	1325108	5561706	1719503	1814795	172787	1588252	162720	1183504	180383	979827	1319597	1448588	802987	122572	1420578	2558395	128077	136413	124819	1148747	178987	5601208	151231	137481	165725	1503227	116742	735384	102086	969102	645787	166683	1792975	1483719	158170	129287
107.98914095515	185.59123932266	254302	192839.5	122294	252184	136676	209590	117137	179776	188590	111190	145605	105067.5	94742	189475	223197.5	159842	241646	128641	113161	101579	181162	91033.5	222854	166651.5	152007	212612	66147	261995	80138	133522	118701	122167	167620	130656	125063	157850	181548.5	105231	338544	128228	183855.5	129611
108.0149265828	23.5204838893066	160285	160123	132506	469507.5	121266	234340	140084	133450	0	97328	127215	232899	232916	105081	137704	133733	128340	130179	114313	268847	121798	156665	184924	249053	165837	131725	99388	113469	137187	182598	155464	294465	147950	147506	55629	163946	190703	143274	88476	249757	148070	184932
108.022795943511	26.9646977544046	300394	291467	337035	336794	278156	334209	320352	246757	289651	247030	263735	298475	296348	324786	313022	309037	285501	280204	274925	263223	308314	309292	276722	281772	342314	229951	270056	307276	272638	337101	261093	301380	276415	262699	274679	330499	307480	311565	308016	268144	307828	315505
108.022841604448	103.162141809641	469760	418719	299826	294915	306545	325687	403458	668994	449549	319046	345486	389041	315336	302468	536703	315923	324566	324229	263400	373847	278865	407727	424778	366154	400648	371596	434156	453434	323594	471821	111767	588505	477204	305399	670964	322532	325288	1153323	358606	537036	1680542	532567
108.022856824444	290.919636048555	2214478	2467743	2861125	2400507	1421449	2871125	2609596	2424804	980642	2562485	2699763	2591832	2635086	2504000	2178387	2465351	2611780	2419256	2631267	7287422	2368294	2775877	2760425	2734651	2425260	2349605	2612569	2459471	2496760	2611613	2552567	2834768	6661378	2809418	2444333	2031006	2732541	2528800	2515400	2517776	2215611	2543820
108.044336838018	118.147953111546	295433	196138	216624	155666	271470	62602	312217	260163	390434	247473	253485	411363	272965	263875	242123	124036	327758	218609	181011	198628	292059	194801	277774	257142	210531	290563	251579	492026	287057	280029	304520	249154	321369	244737	244389	470385	81390	245982	358864	284022	345333	263061
108.044384115397	212.918876034254	25503	310385	371486	434087	302851	247548	168971	354320	343485	375075	368003	171406	313460	154772	461205	187930	530734	367530	188056	230161	433683	240378	481403	62331	296191	441060	382682	209588	285836	283776	152053	677238	350679	91668	201201	269291	210034	356545	327066	317694	408427	394513
108.044404657917	29.0853409640404	219917	206471	202060	172204	203925	200685	180193	169374	5693402	540940	178441	222315	192264	186959	177424	191800	186799	165464	142875	181952	188319	194433	177731	183918	171931	211084	189551	154330	191117	181252	211049	192939	194659	173872	184404	11072091	219316	198999	181391	197902	211468	185457
108.054077006329	92.1436272773604	1801780	1864305	1947787	3576510	1184425	2524618	1463389	2055073	3121416	1263318	2098495	1465389	1398896	3363865	1612427	2691531	1958967	1664844	1855325	1478848	2050746	1929526	1867085	1003194	2682831	1430911	1678267	1624956	1855252	2345747	1330575	1912763	1129322	1212300	1718377	1767132	1067439	1886746	2388715	2547960	2733044	2294394
108.080750603494	225.807104864281	794919	586013	784821	700300	728714	304702	493188	768675	745267	605924	795722	714183	524614	797515	597777	587104	734316	308144	502249	734863	855469	527026	720466	1022791	561052	521570	624344	261603	611660	657500	698322	866350	1013171	750425	89128	634119	542732	848428	637233	1066376	482637	799585
108.080752876716	20.3809963164452	437388	368897	315280	280892	394432	389851	408261	251254	324867	508269	289723	312062	288409	345915	335598	300127	342279	297335	332563	322646	323099	295634	428215	379665	393264	274097	310645	384278	310800	316324	334709	398751	334858	284834	400064	235204	354588	341227	363504	346906	282794	290884
108.080788258026	114.008392802041	299305	307933	369776	305945	228946	223816	296623	365830	356749	313942	314121	378112	300105	244105	312349	149926	324873	314262	326735	242947	318854	316606	461521	283595	356897	367567	257670	395439	326555	225272	342386	467874	317248	355558	369394	442273	362363	303526	364861	180418	177554	290872
108.28822067605	84.6809430029658	75409	1596445	67212	98583	0	62397	1432841	877557	65794	56865	40623	58048	44864	49263	39987.5	82721	45623.5	71461	647110	0	2271340.5	0	0	0	35529	39300	0	1512051	0	1534412	0	0	78287	0	195581	49430	0	72484	40690	51509	101595	79544
108.517489296064	28.5732956990485	389936	343276	488569	525498	327728	545062	433391	253692	316251	275010	316688	354329	408071	410838	351463	340248	345307	334999	292080	391793	378108	342003	453671	547385	440577	327769	364626	416380	291046	437536	268377	494939	461827	308366	291424	408000	505571	374429	417478	425986	303009	331274
108.517533133514	237.199472793973	285048	645054	847303	533661	630661	869965	889888	842769	616692	612792	723061	318053	418669	709272	715266	547609	785383	503534	846894	441182	650140	610255	560580	1362580	1135616	649991	703922	795780	609279	789455	782142	936927	734363	530867	688488	346719	817961	809116	565394	1052824	133759	329464
108.536325232293	23.802089795273	126188	129222	77762	146062	110719	151093	104685	101301	111603	112795	123209	135043	127056	112143	64513	123279	131093	171727	91817	117839	158080	118531	158355	145817	132835	115305	102436	63228	101285	149299	106093	130478	127760	125356	116090	127744	140930	104948	179398	128614	114828	110014
108.536402686183	286.245300379861	1232863	1618606	1585369	562769	1126573	1388518	1735838	1236868	887524	1431829	1411979	1100790	1030784	1077904	1064789	1173276	1282395	689242	473586	741495	1577292	1369463	1582824	1272206	1649019	1577951	1166792	1426837	1125348	1726229	1328165	871842	1395846	1231453	1476608	1494215	1689991	1386322	1712305	1360550	636951	783524
108.576366740789	87.01541804431	13491802	11537381	6278412	12882887	3024353	11557432	8858796	21578814	5606448	10910767	5317459	6201527	11977028	9385895	12420558	11912026	9855619	10212841	6649648	8321201	13689435	9983592	5086205	7987645	7572732	6621408	7600727	8965709	2843218	8260854	5775359	8713112	4518437	5261853	6774867	10559027	9386539	16601682	6197759	3676016	9553485	11145686
108.809534711671	113.027941202608	0	239114	149563	154892	133495	113805	137530.5	140686	121524.5	149390	150733	113577	168817	146901	0	128096	1579380	138627	154291	166139	153858	201482	113834.5	157525	181688	154889	157658	161744	180525	171459	144008	200378	174440	188836	144038	1109343.5	175791	139644.5	978623	194108	158619	110432.5
108.948742997529	65.5671138659029	11058278	11946197	11351603	10932895	12307824	11026139	10737092	2323233	12937876	11795688	11608477	10533905	10117685	11220648	12481048	10260775	10343281	11168418	10480305	10606259	9307737	10449794	10608998	10388777	10611117	12001772	12110377	10558088	11289191	11802916	11576610	10398689	11353674	11073725	12507612	10395815	10877700	10373707	8627759	8717519	10191759	9383624
109.022326399552	98.8725228279857	442578	944075	519719	1412338	834364	4084779	1498287	512582	210535	587274	560164	3272690	2110980	1221308	486044	524411	820451	565714	1024662	4609230	677761	902833	4841057	2709599	1259129	477482	3024989	833890	1316428	1058404	730143	3263679	2436714	1225556	1343853	848802	573380	2353499	884458	4719553	2640072	907466
109.022400010376	23.6841832876813	6358788	6431162	6298719	19196719	5629352	7615656	7044099	6106815	6107921	6655620	6325687	7311188	8880667	6106963	7207684	5919445	5888837	5995811	5631110	7710859	6035822	6176931	7067358	7134117	6401226	6309001	5131759	6225770	6079169	6482378	5880989	5826113	6560651	6344595	5359522	6551652	7246828	6214103	6184875	5196208	5782644	6751847
109.022413261499	284.771035480612	210807	3463225	19317590	4933307	4982226	31944849	15406101	6476027	729710	2480434	6701665	5513467	0	6413934	1620623	5298023	7309209	5549255	7584156	70760999	1457255	9553733	27974156	40859449	8714743	4143525	3643783	4371646	8424905	8043650	2241201	27085853	84608450	17372836	5462535	1621188	21191730	1147128	9702453	43488526.5	5846296	3521472
109.034034404036	142.247824695663	1499649	1233481	1208705	1467007	421418	150519	91664	910541	1677944	936871	1002187	937046	984331	1079494	1671622	1031377	390653	849457	1080480	1152746	1339699	1113009	1927755	1512807	1398287	1529012	727364	1570042	798318	1807152	1168607	543407	1091999	984554	1106515	1452475	1342488	1813376	399562	1845204	1425189	1490458
109.034084146131	271.129243675765	1157942	737228	834230	192094	846764	886636	1368945	1073330	237146	699187	89423	1406327	348855	170252	1031175	863306	1000011	544226	726718	537017	708582	516789	1298859	854477	107995	331240	308486	145916	972111	1060127	888876	229902	1150005	746730	571936	898397	1424164	818575	276972	521510	914754	938002
109.036205371364	280.495121744053	379338	211037	519156	163716	505249	159941	194845	478849	193150	308853	281045	437491	217289	176231	238340	73649	472739	175083	193879	211921	155634	145908	257208	158793	204052	540534	423579	266161	217750	447830	170264	292838	191263	158772	437203	682513	270424	210706	486066	164196	270141	392154
109.06334705093	70.3472778828468	2302689	2294414	1671342	2863806	1923057	2277198	2121157	1642258	2061668	2031974	2170690	1990050	2255877	2132995	2170401	2043538	1938459	2297870	2636217	2231436	1908323	1936536	2093427	1921888	2594967	2132988	1754833	2328465	1983918	2261759	2168649	1758156	1831872	2485661	2245371	2013134	1855026	2122317	2487070	1956547	1767610	1937128
109.064823011677	205.340869902826	667074	636952	438193	221667	359275	489749	330028	506850	297626	386017	323160	563788	436465	391295	449184	293386	495137	334947	982680	316291	522094	448306	357647	401850	391453	882692	491169	471308	405850	575040	160322	318645	781488	22846	175339	243430	360736	982248	654432	625826	634995	228761
109.06482769432	119.890689100624	246179	371440	409816	274961	526907	680601	346706	432989	417428	361209	439039	386942	487298	245510	373156	419613	325373	368659	350471	377928	224638	348983	286690	365570	281525	336968	314926	336764	392303	296269	398297	324141	449223	425896	343321	441953	403050	278450	313286	325753	230578	327165
109.064847010492	19.8908175622415	290677	328909	301420	290898	328852	309293	257335	226055	247452	297895	275558	313103	291076	257137	246851	283969	294907	292853	259939	328556	262167	296558	390804	329353	266762	255806	271357	258935	253766	272730	282927	333660	324371	293820	247379	293475	311037	311094	260586	289647	268907	249037
109.068411408746	94.829545438238	701163	6197259	1622044	920104	1416470	764867.5	529290	924431	733488	490443	195316	95916	304406	1110925	418233	188888	416196	481800	1967738	359214	360217	1577875	538256	412591	414283	3812399	476183	210546	3575541	282686	321665	1399688	319465	269764	2691758	1973188	357970	342499	0	1801104	466148	541697
109.075794324721	89.045266472093	627027	1668429	262426	1736051	156002	656713	377374	1731227	20307	1303614	1023244	1482055	929037	354995	235118	89306	443547	94945	143617	924461	550770	133042	188549	626823	612636	133812	176975	211456	322466	194150	259162	630037	1137082	1470699	143990	82981	300126	341633	915646	1695646	668110	639618
109.076075377558	20.0860599360351	94115	197296	110413	131120	89069	114286	88217	181299	96907	74808	100771	142769	114065	85353	91436	113239	121813	153494	215509	119238	214239	103964	117842	155914	90261	114219	125036	81716	96292	95289	188110	132344	137685	113253	117351	119730	124205	100859	98505	124702	192281	112404
109.078100799989	87.5322491709337	814190	802909	511070	787726	137307	970912	726304	1693244	401439	953844	331646	461454	956402	797047	1112686	1040477	800436	754047	558562	513088	989152	878031	336781	489697	556140	455061	516121	539159	136277	734483	410629	797311	267139	358974	421820	785711	730148	1216397	389397	215543	900288	989929
109.101168396164	284.071569907169	2455390	1268916	1355983	2324404	2513078	705429	2200827	2300256	1946938	2526021	3734597	2516064	3128692	3227805	3216361	2432173	1747782	3001583	1982372	2689173	1775320	3307696	1273398	1301571	1636701	1726822	4221103	1562772	2889135	2524286	4046132	2108258	1280046	458287	1902377	2846611	1770161	1855490	1538392	2022857	3186921	1598383
109.101175195696	40.3035430737682	2077101	1236977	804328	458882	1345779	1022923	1232407	2495211	2176129	540043	467276	2144658	592489	644627	610968	802692	610146	2790174	653617	713895	1160004	636826	991005	1115975	2291526	528961	944080	2201106	703810	723861	2443222	800533	1998169	854522	954019	1910829	874076	2419616	2012843	785861	793072	2275089
109.515353388876	26.5203372921111	123927	149995	182069	271414	86413	193404	183687	131034	150752	69076	140257	136040	167347	126544	128974	117778	130061	158014	81973.5	134836	175155	127366.5	217229	194940	193358	136757	123578	169544	92222	182543	85510	136193	161247	75633	103694	169146	212609	156089	176740	190618	64143	134070
109.515672510106	224.577736910503	257915	67128	575794	118901	37446	428990	412007	246843	3436	336792	314837	315281	263937	283435	8607	301843	261255	319213	369280	304181	305608	167237.5	287528	327269	288771	140084	183636	406761	229732	362743	256189	221363	416607	53280	184866	205036	572213	178595	206242	243392	107543	310154
109.521621392593	123.234658330949	4208011	2926909	4755421	5913544	4681744	6370415	3740354	4278193	3416145	7177497	3614848	2609828	8147588	4677883	3472162	3313697	3899407	5658298	2630044	4524092	6327277	3933637	6517198	5904208	3756507	5712190	6694010	3528068	4429044	3263633	7431693	8008401	4784826	6276715	6805585	2864862	7591306	5345279	4963875	8226099	9724709	6102323
109.521633010236	26.3409371962113	5098809	5344401	4828672	9050886	5534077	5244403	5020501	5221923	4832592	4681372	1037200	971082	1864022	4737546	5322132	1043634	4929827	924535	879746	1760673	5249201	1146685	5475826	7888156	5375450	5451890	1350784	5433138	1159819	4610678	5464976	7677271	5134329	5968775	5085576	4851878	5243303	5656977	5282866	1603557	5063574	5564862
109.521661572976	293.104244998373	0	23762913	0	18240473	23175028	41055658	37155612	48827023	0	30904886	26189710	27284995	70790966	32228389	16329735.5	28155519	27975746	25999659	37912667	75420425	28947072	33637681	0	67510996	26932859	19660220	28756661	0	28853847	28441768.5	22915175	63722080	70654478	37355539	0	22725967.5	60926848.5	27276795.5	37428905	37111868	10357613	25299436
109.524056864593	23.6704768932954	350127	340107	504953	1656978	405456	504195	503946	384140	420861	447023	430881	471110	647692	372084	433314	365615	382614	380296	349337	1121154	406161	400478	490956	777187	431674	406264	378223	444207	366191	440768	366221	803687	483786	374903	332270	414221	430832	429661	443923	941689	333839	430812
109.52412338863	290.494440811313	3425	4964	430160	453401.5	140177	1827206	1150838	444472	0	301146	268925	313213	451914	185736	4155	314741	386860	326369	1906368	5283223	184865	633075	1610273	2213300	828051	425020	450517	219770	489157	302027	155849	1549268	2367942	1798787	308083	4228	537518	2560.5	578689	1556213	395697	138818
109.62943503052	84.2585038290614	140387	0	0	0	0	3567756	159123	158869	0	0	114401	47308	77767	0	0	86348	102946	46128.5	138506	51383	180678	76149	0	70748	249209	81364	70218	66117	51583	2245115	90017	1270899	0	0	614656.5	1088851	0	291258	121146	0	104518	0
109.71193879827	23.4995986547657	0	66887.5	20931.5	271195	0	85569	0	148288.5	0	0	0	179658	117894	0	0	0	0	0	70761	513262	0	26202.5	0	54307	0	147359	212894.5	72483.5	115987	74782	150142	143931	46416	65565	0	0	642078.5	86884	0	133245	89950	131277.5
109.995767449493	287.181234574075	692255	829211	625316	928679	682596	905495.5	678199	0	936687	289227	565200	664020	355272	750094	847800	436062	882878	518982.5	470409	0	633953	577904	422618	553651.5	653112.5	851437	509686	325505	657851.5	631909	569285	665810	776535	0	598423	889354	549031	943864	1070819	602032	896115	636660
109.998925901992	23.8290469550032	548730	576486	703030	1325854	488592	724858	658142	551147	547490	579703	547567	365288	802900	491600	558715	480486	530373	643092	412434	901785	545220	362117	738366	923594	599401	548965	426357	527323	566002	655373	273437	1110900	706486	402730	410076	519920	685093	552075	535393	1164807	273414	637870
110.008751992792	108.960532143399	9799860	12746743	11888859	11668013	13700782	8503354	9790420	6628999	17706646	9386090	10195562	7346716	10970251	8805080	14285500	8797769	8466199	7394081	6191089	9177591	8430444	6829908	11617123	9393575	11098907	17233642	7349072	9482837	9255586	11358068	9422071	11164355	15713471	10560373	11786732	10730690	9371487	13414963	10314439	13370020	18752421	6553514
110.008774832625	35.5726264889899	441469	405389	519147	572889	469552	332503	417722	1210674	430862	475072	493284	514273	520538	431191	452715	501453	443805	541285	501534	482326	475619	562794	541575	446022	544541	444217	571289	468818	567421	437140	573284	617484	462952	517114	611019	431887	435520	488043	511266	605920	469665	454523
110.019991453152	269.696450248807	29095761	75880415	339476415	108769166	110368253	434587708	278035563	131535669	44032616	108709065	130265610	128504224.5	350281355	125563557	38565699	101281311	141439200	111646037	201331351	1158227418	20777393	165570830	581803353	521665637	165924972	88256908	80013226	96222119	205668057	197232996	61163694	451128702	1363666493	281839568	116756351	68968841	337140284	48592741	164930209	703276772	263140694	80306829
110.020038455624	23.3503492075776	93013301	92521736	88768702	270522404	92908432	42045777	89055359	80081571	100103034	96078238	100495043	67486601	108244851	81754220	109622531	87603828	91736534	91062860	54907863	80382156	92567080	86593918	66469894	88068942	91908927	83597540	78251782	89350260	99693075	83690287	90588123	83115510	100438607	84515677	72751460	94392551	73469996	86858397	94586630	110600404	91446645	100561660
110.023243188746	282.246954201958	436922	1488274	773051	1294295	1360320	886022	1865384	3362526	834360	1945019	2844644	1392041	2333505	1118305	818091	1283868	1743610.5	1952520	1882992	480961	1775898	1090092	2248072	2561853	1920851	1023207	1308590	1131995	1450720	833615	1225417	718672	395046	1778403	643617	1158362	3129022	717502	1791966	1357648	570985	1343670
110.027041909735	87.8726370682108	2199422	1589731	1048536	1720020	190234	2310381	3381593	2283489	2964768	2091769	492144	6821793	1329850	774251	1954311	1876914	1816704	1927846	5127225	1074388	3899394	3089981	2185359	6696710	2626286	3931164	2213540	935194	1598832	2154546	3450965	2445821	6872974	2696742	1689631	4187612	1771375	9333947	5810916	9431848	20707303	15668746
110.041167460156	23.9439574035552	586443	469417	699026	1300856	510672	722005	713928	568185	588071	541563	570319	384498	781708	573293	566892	513301	578777	580143	418297	838238	543507	377763	759486	638635	651194	543981	507181	574998	561910	599063	288057	438243	677202	445275	477225	555545	676195	517879	605128	480853	299494	647189
110.058187851411	101.503977665086	701684	323104	667858	501906	945652.5	685071	591525	664056	660840	580854	0	329631	0	497186	650409	226504.5	582012	423118	301050	405773	520283	384203	813817	481900	500951	1117959.5	519554	361736	305551	626298	677210	1001741	0	0	349326.5	319996	424143	622465	490429	693117	522606	503370
110.059995046028	36.8582259010859	817444	822502	749049	619877	867874	719779	710087	677037	660677	692056	755573	831107	679740	1526572	622067	719582	836787	752543	663031	745577	875603	823059	658365	798615	655887	702560	820785	659614	696880	707663	843989	4909355	731445	699445	737055	789381	814852	817020	730927	692091	836912	705979
110.060014848589	112.854483474044	928652	1132959	1088781	822116	912096	989769	743866	1141013	910306	875751	925991	301748	1097671	1065148	954113	1050467	943767	959949	780666	931604	873325	1078863	876242	1056964	836866	934147	1017474	884694	989737	866974	915620	1046966	772442	882591	915069	876248	978285	1049106	890434	1070302	1003659	806252
110.060058166873	281.842388301606	399744	497215	409497	1047862	834693	196477	359188	454890	337975	547940	474975	150485	445794	565566	532807	661805	619158	541082	519603	526087	370110	541771	434639	520127	656788	424558	293274	245040	633590	632094	484911	405720	171604	425145	426508	479427	591902	347492	585224	48280	361490	407868
110.071303403246	93.107054466137	105201841	108029238	44712318	105477113	53479664	95531920	87751531	109046373	90601335	53248041	77017406	110651798	77868616	87278677	107712289	61646918	68187035	73931040	81910398	68349326	79519799	61746489	95951367	78949598	78554053	90235922	82276650	88689391	94714609	88764739	97986508	102627538	99384294	92322436	79849403	100272231	54257885	95952121	112607285	82586666	84712510	90042546
110.104592169323	119.923478422496	789418	95711	63427.5	66409	185584	66024	120312	179525	252338	174487	211152	158042	58782	199648	38409	133154	16037	234619	203900	164076	125957	131716.5	113666	167414	28998	349203	103994	215146	71475	212198	137832	297670.5	206701	126674	79556	100648.5	155763	145906	209182.5	73242	499671	42539
110.104595209717	24.7999204365887	118403	116093	177064	116159	120915	207757	136492	107229	134244	151256	154926	179022	141054	198641	200703	55616	153358	170010	134961	93774	99645	118370	105370.5	153826	123317	165330	76213	139825	138305	119357	39879	93394	158119.5	57132.5	43696	140062	151507	125094	135570	159909	62162	137377
110.104618967012	187.032760645964	279450	338342	287940.5	260348	351574	217998	153422	198377	231965	215910	274507	211712	325201	164035	170772	302700	182207	325598	185920	216662	224618	295971	205741.5	177388	174491	262240.5	213755	159765	219376	227804	220849	284322.5	118771	274336.5	382595	228781	201361	213900	257834	161059	178348	132600
110.329437947217	24.3067409443385	0	102496.5	74677	250816.5	0	94517	0	76645	0	0	103157	183408	128834	0	0	0	0	74525	78377.5	163886	0	0	0	123123	91392.5	68765	0	0	82979.5	82850	131701	103436	4871.5	50291	0	0	0	75173	0	121240	100133	90623
110.513018934062	90.4531760052267	0	0	0	0	8922347	0	6265809.5	0	0	4144169	5036615	0	6657517	0	0	5567601	4852327	1903522.5	0	0	0	0	0	0	0	1011288	0	0	0	4534853.5	0	0	0	0	0	0	0	0	0	0	0	0
110.520417631916	286.73442834912	97570	616095	3381727.5	3096663.5	631669	14428839.5	4503988	2157299	84236	1085375	697826	1106903	9380499	1114954	349274	1779930	12981028.5	1930981	10595117	0	381286	16355244	4785462	13947839	2295234	1270450	1383308	762362.5	2916877	2510423	1046300.5	9924034.5	28258753	7441166	1603639	304837	6849626	518518.5	2403266	0	1988406	601242
110.527283220116	90.6393997417681	0	0	9545939.5	0	0	0	0	0	0	0	0	0	0	0	0	0	0	1983874	0	0	0	0	0	0	0	0	0	0	0	0	0	0	0	0	0	0	4914755	0	0	0	0	0
110.707894518696	27.0602305153581	0	0	0	0	0	0	0	33217.5	1660488.5	1427	0	131107	40800	0	0	30441	0	0	0	262440	0	0	0	0	0	0	39429.5	0	2079522	0	68448	0	0	0	0	0	0	0	0	0	0	0
110.726697804175	276.828302287981	752177	862126	509816	428939	673387	394417	369986	819450	345893	823044	325341	1239364	500881	889343	464686	317876	624955	296269	574225	298415	746002	242584	383867	457826	480356	680773	632780	706479	356473	580329	1154604	556918	326476	384506	406351	542500	438791	419497	495081	424641	582581	963078
110.726707543034	136.856458357318	1397294	1112015	972036	1222163	1162377	1000313	1131181	904869	933626	2006511	1910074	563713	770674	1595858	1229220	570126	1623742	1052792	954621	615434	1887318	1314746	1039139	980183	1280765	724167	793881	1936823	857445	1426985	1393796	1234964	1369670	600796	1337951	1748056	1629479	1015879	2340469	999661	1536945	1587950
110.938115985855	167.957074363911	405547	131928	121389	104044	301764	318620	234438	99186	231729	82248	174362	134530	156702	127590	329708	145324	241487	227066	202040	128293	88573	121310	133312	175304	153261	132225	92600	232652	92506	50143	239711	219123	231545	78377	229482	155810	124924	158100	384883	304990	107391	265848
110.938327140752	260.272860534324	324775	266520	345998	224751	385135	134920	161145	130731	284069	139100	242910	318300	131810	373927	397756	185611	264322	184988	283033	245837	292617	416112	255129	210873	281818	405347	211061	334030	410098	214327	123810	231676	391782	143261	91178	219625	423503	396047	190808	173196	243134	127228
110.998624041582	238.919763260913	473990	1221979	1481240	659176	952700	1536728	1326145	1654880	520758	542163	782285	813559	989109	1307190	1048808	782420	1257526	975992	949970	1198848	1535560	728004	435619	1614846	1220561	773645	1383010	917717	1154084	1235688	626402	1449603	1226589	1047767	836780	1028134	1652844	628511	1155330	1225617	507995	750356
110.998844389571	29.5309123268808	318376	365300	302051	393601	280308	337188	363017	317832	307686	306020	287142	243930	357987	312404	329497	334256	350310	318941	323328	291572	347056	212508	367977	385008	378697	296982	342537	326016	344234	388610	179776	395975	338803	276864	293882	375898	318661	332252	362500	308190	196825	350397
111.009550321156	108.872575146774	2476016	3261643	2584741	3049048	1291528	3195879	3021787	1526174	2126709	1837877	1092593	2325529	1920279	3260115	2010783	1888389	1845581	1991182	1482055	2547482	3014698	3480274	3600051	2379189	2730340	2323354	2300550	3164552	2697639	2673157	3021591	4246478	1921065	2282466	2283807	3188667	2481560	2614429	2532335	3174805	3378700	1996766
111.012135438065	110.115555960916	501047	520938	350056	894296	316169	1054763	290258	151324	864091	233642	277775.5	205516	276703	1093075	363353	248692	317794	188503	222020	238088	1340125	306321	1366872	362010	293699	454007	251053	410632	323314	357382	267470	1000994.5	286353	241077	341880	2310460	386393	527987	1356546	1165964	591391	206874
111.017600683696	273.540291959142	737443	3702297	2715559	2548100	3695222	2545090	2979711	3302320	4571968	1941151	195452	1675069	2513154	4291480	4740709	2649271	3863563	1418753	1227778.5	1928454	3796471	572177	3821398	3466453.5	3285612	4365864	3332688	3021107	2874884	4081129	554548	3777556	2695023	2567241	3071252	4388801	2886592	4110378	4157249	2246006	1936713	2439537
111.020214573537	292.62964529121	25227529	113108258.5	104507704.5	0	0	0	0	193473915	0	86793003.5	0	0	123186619.5	0	60072957	0	0	0	0	0	84538707	0	0	0	0	147344595	0	0	0	0	0	0	0	0	0	0	0	0	0	0	159187769.5	0
111.02022887018	100.776175636089	31166734	10956708	12783738	13804259	30591918	15152759	14611839	11498970	16369300	16930131	16174592	52570946	30232835	21424902	36916241	15978568	18239536	16408632	17380959	54239757	19240698	16859739	22218244	79504896	18350265	45283560	28736472	19263758	16806268	16393158	19093055	35474841	14006558	18114223	25212416	19954470	17773107	13467526	13948360	29367282	17685752	51774777
111.020237987949	31.0620149236577	30606614	27685523	25851765	68624546	27960316	26894614	28676141	23095979	33826925	28976576	28475575	28938676	83865400	24312047	36847106	26132739	34332102	23912415	20478305	26776661	28218775	24026395	26162288	29464468	34541586	28914640	32892357	32538795	26142533	28680760	29127014	25093829	28712384	35685099	30531871	37479006	30081924	25730921	32642920	23923325	29972118	27250868
111.039115355383	90.4878579094553	140047526	124810569	192217780	111092717	145056555	124122256	115757696	153790413	153008130	161290090	159703854	133613683	161902660	146084375	146115375	192439372	152942470	155666473	156894192	145257802	136193287	134299315	149556583	168223988	175749193	143661909	149027059	150220506	156319362	135100055	153640877	167370624	177373111	153922719	208032497	127588952	170212442	138543499	114937248	182724121	130767808	134491916
111.039127477169	113.567634984263	1108901516	979208943	984138769	924795948	1001978491	1109637722	1127890895	587068446	1060325038	789146965	777429116	849832286	748676546	1060150847	1123414354	899154341	1073942821	805973632	799769485	803584488	1043846215	852517124	1206904891	1007241695	940437790	1073640418	830554757	1012977602	866685572	999662474	890886297	1200413906	1078786150	815984757	893527854	1010472089	1090489489	1057190203	1242335927	1186840053	1006595561	1081032716
111.044076440504	118.733820946796	106053	484179	448903	324852	226461	251281	287011	578406	402435	403267	485442	214978	680409	299761	170729	254529	293358	460033	515069	460792	630002	161598	258742	456353	333420	433160	431299	143497	465312	464011	358453	294050	221545	461651	181654	228631	188590	231733	181438	280523	265599	163314
111.044126743563	20.2532569886469	414516	478156	524835	388723	491019	400578	362160	339378	411905	410032	369947	366251	514165	409260	338199	408805	457023	427595	431558	405015	389189	445109	369178	513629	454621	438287	219427	441638	390493	433188	462031	510720	438713	503466	411803	433992	463455	438747	481126	451323	414005	395277
111.055314422175	209.701309841373	828165	932422	325870	649860	891622	1296646	313726	382266	279845	435597	398899	1046365	409393	295274	280029	368423	1059258	360924	577072	475541	377469	581005	1062128	536345	477528	247225	118713	822127	445370	533935	925951	410311	899594	452614	354181	307533	531709	261324	844746	1140293	334834	269876
111.055338297402	25.6163892500578	594863	612783	605870	548611	148041	705917	577220	621052	614056	637117	627675	637823	732946	598676	716012	651130	622151	609439	795860	735593	737618	674756	656017	724766	604097	782782	86073	635886	655925	643512	700735	850988	703389	166024	694445	612574	623624	811582	659449	746557	653358	616859
111.06049372316	24.9993306983623	259527	196855	221414	174660	186397	235382	236963	188423	205189	171348	177348	128443	154360	262485	230660	190808	227063	210953	186771	133411	247173	120004	235008	236693	226816	222426	206983	220482	186709	227458	107168	230075	231300	170296	168264	231216	242145	242813	230520	202251	115294	237996
111.060505629867	118.721482830226	7223928	4514534	5601795	3792585	4745526	6367352	5627941	2900786	5438352	2792276	2219225	4045965	3522044	6154579	5909136	4345501	5783343	4486552	2834615	5044218	4979343	2613403	6785858	5649339	6551854	6035636	3548510	5632795	4130325	6008406	2852636	6385634	5976850	3351137	3274594	4008815	6068840	7506811	5815798	6578427	2948838	4677396
111.060613153367	277.841941264091	4393697	4059365	4718002	2933336	3994406	4713329	4842321	4193512	4629369	3141604	3717383	2009247	3068571	4670857	4600556	2693180	4189666	3012861	2623606	459948	4182657	2496390	5183808	4627617	4670922	4466430	3521629	4541158	3258701	4813765	2464442	4607423	4491626	3028387	3441706	3866008	4873667	4290148	4258307	4485108	2162540	4619270
111.068319545397	90.6721947364755	669162	913289	0	630004	0	775128.5	455684	3960484	690540	1829305.5	773689	669563	456884	625585	762616	4068815.5	603211	582544	488753	497068	486918	384923.5	742907	557417	2885671	737397	675857	541688	682514	545561	907640	861950.5	775536	693885	758938	1010922	481445	802797	1059232	437792	923019	825601
111.074642381079	90.573244083079	5110961	4835288	1954867	4897340	2443455	4483324	4017965	5254387	3914032	2419124	3467750	5195573	3731215	3888939	4866951	2731159	3247603	3256506	3794245	3412147	3934292	2735361	4363415	3594515	3326825	4111384	3758078	4477692	4139489	4302065	4579915	4993684	4335604	4062898	3752299	4763289	2470469	4633607	5843390	3380511	3926572	4280512
111.080476429595	257.19038545891	583985	670670	989550	1231437	224520	820051	710748	772339	1580374	844319	1148945	925839	692407	645511	563495	1528075	738278	473610	1271191	803283	1012776	815554	966258	1329958	573611	1026072	879283	1035313	799168	957420	971230	576402	1085651	936090	885043	354793	476691	752864	827534	1112234	690640	786122
111.080481896617	27.568742771192	653307	719695	593717	206914	782671	702150	759951	610670	596433	781037	666830	793168	823454	662358	595105	711607	676069	742079	760128	747214	676224	745808	707383	143592	634351	711213	773888	687845	114081	682623	735327	781632	705183	878287	777658	679090	774235	615765	676455	772008	681611	635003
111.085079440822	100.737341921803	0	0	195758	0	0	0	0	0	176013.5	151643.5	143730.5	0	0	0	153314.5	212849	0	217354.5	229517	0	0	0	106574	294929	610253	350756.5	285323.5	0	0	0	0	0	225684	421805	183658.5	0	316287	0	0	277364	131156	0
111.09168280729	269.664258915786	528210	637417	311070	1659588	1491785	355680	557118	840939	2004406	1323504	1703997	797195	309292	458372	193536	1348555	669458	537883	867244	1626452	387902	1385003	1461762	2315215	1149814	516192	918823	1936354	423403	604151	1539263	543712	551384	1489835	323218	995458	2387958	1321576	1198519	285522	651411	1260038
111.09171389813	17.760368399809	1873354	1351786	1928618	1451418	1199212	1801813	2132260	1412997	1771561	1616323	1949207	1330924	1602899	1933484	1908778	1457274	1650285	1563905	1746286	1792063	1823024	1949202	1770869	2034958	1893283	1729013	1631741	1884111	1789057	1947077	1414424	2474071	2064476	1614804	1712368	1632368	1960810	2057491	1737663	2123333	1853424	1585963
111.11682172907	209.829729353719	536708	546359	615484	422396	309111	737934	283790	675952	556680	537088	598570	336241	579077	404541	663570	519170	243292	458300	256835	333085	592665	348140	399888	403403	657127	268822	407974	319249	395031	397530	329943	240476	489406	574405	262012	553842	746923	561461	555415	485041	298553	421323
111.116829920271	28.6220970740275	286075	326347	270037	296130	329173	309669	284364	248212	233886	232271	299824	227645	299730	280558	289465	322514	244066	332833	226441	236547	258960	302331	280994	220633	280908	224947	283258	218087	409429	244048	368300	407285	246873	284584	199521	230975	300387	253413	220965	329205	242397	262999
111.116900877278	119.491402044742	270174	264087	305520	232570	459125	397708	223633	279206	316299	324830	380864	230424	275421	219606	261209	448623	286249	300164	264742	337749	355765	249293	319465	381693	245344	196987	286413	246138	323884	359723	252334	309959	329379	277138	294619	281489	442759	238979	153844	383544	255865	139485
111.333452097516	41.8503124578228	0	0	1095878	0	0	0	0	1165573	1184400.5	274600	219605	125253	51206	0	0	0	0	774089.5	105449.5	232559	0	0	2777450.5	0	0	1233320	138073	0	0	0	109857	0	0	1846936	121327	64234	0	565430	0	0	0	0
111.35283795381	279.247895768341	620156	576388	235768	730324	520634	714137	398276	872275	442392	940686	372150	1348632	149123	630945	461156	612366	673093	178024	312344	510472	658203	275448	338313	648774	647035	441948	398932	697967	500482	537707	1202620	466299	536289	517797	483283	415486	586185	658613	665943	538047	528550	294401
111.352957804398	137.30148468859	1425357	1522313	850874	1864738	1000319	981025	1672740	961691	1418935	2064027	1878522	1463796	833337	1687809	1259496	651227	1820521	945447	1021241	483798	1494604	934266	1322541	913430	1355416	1365855	637697	1543881	1178474	1490680	1054186	1776399	1401312	928661	1140939	1413590	966364	1501711	1753734	1321962	1622509	1402461
111.354813188637	95.8825560133281	141740	203884	105708	0	0	0	1410936	0	0	356502	616211.5	0	0	0	0	104626	0	0	82222	0	0	128759	2596480	0	0	0	0	3763875.5	0	0	0	2502739	57944	0	100073	150706	0	231403	2162727.5	0	0	0
111.519009999849	227.843820988514	623640	4866935	3654205	1675862	1249783	4303020	2995835	10471385	1948168	5704989	5061442	7166501	11194497	2845024	2499669	4419192	4986646	3817337	10306772	2109834	4027441	5789364	1149882	541859	7258667	2453683	7596519	2380796	2832362	1053697	6088655	2005359	5730063	2025958	2898375	1535690	1055098	875347	3124250	6089158	3859793	2923533
111.5190141446	103.376334693661	542268	847352	398927	394289	520111	1156464	819839	1058297	492053	1081014	555635	901751	828154	360742	375222	369938	408489	800954	647292	1101338	314948	704826	1384551	776889	741230	646889	863589	774460	514460	670687	1085222	547347	657577	603447	722028	661515	469776	207330	779667	383712	351058	406322
111.519096616077	31.7624666202324	1437736	1650954	1533196	2866429	1467170	1639927	1679860	1582132	1284656	1650243	1713287	1874955	2265342	1636810	1473610	1721422	1623108	1721724	1798941	2430562	1638638	1852579	1703188	1933128	1763270	1405984	1914982	1633314	1852135	1456768	1717983	1885455	1353624	1776537	1638365	1454445	1751749	1466351	1445900	1804536	1642500	1515274
111.521896641395	102.215368210542	2856352	3310779	3309399	2366369	4671447	4502658	3533746	3033459	2900432	3313053	1785333	3765758	6001226	3190700	3008971	2824143	3173425	3426193	3783262	6585206	3493080	4012961	4540767	4583358	3621765	3365468	5068318	3118748	4015450	3171717	3599234	6654572	3547599	3208281	4287048	3386236	1805020	3386682	3111438	5033535	3739870	3157485
111.521910759717	205.85695907402	9276868	20036628	23045514	18382269	15967714	32001133	30225998	966400	15786250	24172338	29053315	25185349	1918898	23662975	5751885	15819018	23377081	21883759	30577232	52440017	19273592	31960957	23716002	41921551	21675275	1728199	27561328	24520876	28829470	18405102	26837181	42400391	30298312	30174939	20667946	16660137	30425510	6478466	23854537	33534603	956149	28529312
111.521917398294	31.3533348079537	5543468	5754294	6057821	9100690	6018279	6410864	5947191	5566852	5313704	5581799	1811575	6325906	6805171	5758845	5714688	5881376	5907216	5829958	5505415	7155861	5680800	6093573	6186351	5897767	6039955	5671334	6038288	5957647	6098310	5830585	6152543	5806695	5643821	5561911	5666766	5696573	4972882	5834802	5821996	5747827	5916294	5627715
111.531149213537	89.688791541707	1210404	1012142	1143427	934078	591966	1039183	1036124	332511	1004286	802291	898729	743391	878723	831144	729407	981261	1063540	1079669	901096	850148	788451	1069542	864906	764679	761159	1033131	991054	1029669	817017	405187	1147290	988749	1150430	1089160	984932	1174747	662545	742200	1310023	844314	1025948	991754
111.536746005924	110.34070682284	129586604	157830428	71062776	137229231	150878310	131275291	118356843	72771104	154055977	76372840	73834295	188741079	122848601	120186195	117184675	83328994	136826096	77850356	97224149	94577638	127700265	104232491	132626065	93678814	106835515	136850508	87989807	107352159	84822003	110111517	147138268	121096664	98079549	129430844	91468491	98411446	125528055	171310711	141415884	152502763	177537226	130418685
111.536772468149	279.772591843561	57231472	70469603	43566815	57769883	68551399	56645540	53518624	63010507	66864405	50196099	49232983	78406874	64624074	54405022	58724884	51888873	57012226	50743712	56410823	54521025	58264923	59614669	56149347	50500863	52981845	62106008	53236878	49999606	51807641	54062899	71196545	55123771	50551231	67037721	54204401	52133350	56879236	68611680	52682408	57488507	70405160	59643901
111.540779114463	90.7022075275866	9804740	9314489	15899246	9197831	12334280	9448986	9451215	11937725	12325856	12418414	12584533	12262422	12367661	12073925	10324498	15078399	11594996	13045296	12199674	11102510	11250220	10860598	14730577	12985417	13453593	12430378	11950692	10479974	13887303	9573472	14007889	13647852	13246876	12005547	12743073	10390109	13877459	11093754	8491590	14400186	9570114	9913669
111.540796072158	129.624765435485	82267923	73231828	74866946	71758399	70789832	102410778	82745786	39844070	80994843	55036698	53460797	66940291	50090478	82821372	81645369	65865211	79872187	57543187	54262393	56388415	82290614	62228216	91784624	70440110	71981312	81809355	53575533	82738236	61612471	77899847	67764117	87486448	77974988	54864263	59129400	83004272	82197974	83788337	107093898	85674062	77626456	88349479
111.540811197243	294.943290549649	11414656	68644090	63787527	64239915	6336030	71867231	69727064	65755101	75146030	63934376	63214133	62975753	60236361	68987623	73031983	62377786	71124545	14815172	58538438	58678459	69963400	61196283	73368190	69712756	67548873	67854149	62328916	71168341	61203426	70076214	64504180	71221105	70780926	61167457	65326703	75674040	73245608	73038414	73082486	68944824	63933610	70733908
111.557968124178	102.042986333416	579296	786165	0	490393	1051738	1051193	846815	557178	1683837	0	0	84725	10172	1638937	791701	0	442218	762292	1211553	117975	222130	1184826	736391	0	1462186	437906	509823	654536	1757548	61208	799607	505424	1456460	2411810	661304	136117	410542	482259	475259	343691	540491	404503
111.583271702175	222.762712302042	114107	96199	93051	90906	358684	184023	48682	105240	111470	149234	63524	139960	78560	120793	119462	121452	121728	92061	112457	100819	92932	83316	135830	123587	88359	118974	149234	87534	118054	120323	82280	262256	146385	45171	114662	233692	87121	225751	99981	96791	203670	79724
111.968345574434	23.4208932516269	139120	134407	201065	676476	122407	214193	131921	100318	84122	128182	119962	176385	225562	132980	167950	114766	116440	111439	107547	309396	102297	168314	208292	310739	147883	112793	109773	141816	146701	119401	124094	361886	162181	109225	91079	166312	167971	141806	147414	312985	129909	157180
111.996178620975	28.7288886687054	114847	76151	107561	54925	97924	91047	93924	103064	87597	61657	86075	87215	91181	116121	104892	102743	107745	62818	59821	101187	110216	52136	92406	116064	113160	122789	113933	107110	112890	110750	41359	91173	95943	99950	85508	102785	119589	102021	82712	91622	50484	101676
112.00630123176	108.693253137682	2498373	3270921	2605030	3476460	1879498	2972366	3823075	2202801	2726350	1468553	1942186	2583341	2069943	3392835	2243146	1965120	2040871	2134961	2332867	2711204	3340426	3617104	3504257	3156434	2889402	2819903	2147432	3069781	3311990	2820123	3301113	4200383	2272687	2103055	2809881	3249154	2921809	3066636	2782043	3733812	3156322	2381900
112.006332883053	34.4586411826979	36360	31545	35324	32088	30286	33050	19386	113779	30934	37363	39174	39837	52813	29654	31377	32135	34891	32508	26839	42167	30397	46665	30937	45922	27412	27216	41175	39925	41111	549699.5	48244	35582	35102	75171	39526	32168	46603	32747	32463	39884	32713	32552
112.017938583117	99.8084599119183	4744738	5110386	5135534	4320527	5420487	22068613	5060548	5582534	5905541	4885466	6024413	19339365	24100235	7007881	6285036	3944879	6475329	3990710	4585841	11039435	7243890	4734373	8955281	8468873	20404133	5092561	7744760	4596226	5716124	18778249	4389794	8772187	5317573	5158065	8550928	5052695	5792152	5954121	5262368	28680863	6555314	5869366
112.017943370395	207.640504183567	90304546	99487444	120072965	116128581	76014500	154317252	124827033	41523172	73584220	115359560	140510743	141357391	152244564	112042717	86162259	132495558	133503985	98381897	147789188	245600045	84751537	14146695	113175965	197998337	131920386	67181715	132321858	67429415	142564082	98619755	132898268	5676124	145546768	161265752	77577166	110148073	158390573	111421119	115861522	161052058	105394985	64020818
112.017944844601	30.8623274305087	13886499	9530970	9377702	26502628	11655921	8451210	11204087	8355405	13568095	9630825	10477815	11144745	9388180	8308894	14330403	9774513	9858340	8590476	9297022	10050079	10218910	9408552	9707366	11451010	12492358	10127542	12661207	11292283	10328433	11007924	11505573	8429421	10139074	8089584	11426178	15206120	9446219	6969957	9819201	7082429	11689182	9577999
112.023549209789	235.294666121293	324856	600690	722368	620037	453321	667986	426415	613183	394294	517200	436086	590610	707083	529996	339174	284479	574033	464262	399290	131130	395275	672987	138511	538004	365536	672660	411724	389811	205024	545690	533523	379495	262202	371845	384717	515689	434420	240832	306518	369579	738639	593488
112.023560318011	27.6510131766017	151772	197905	181172	296526	190003	157274	117557	120079	153860	108285	145538	187894	234098	173939	184060	167449	164202	188094	157210	234656	164467	170698	190781	205219	171243	150138	144636	164980	170264	198777	170857	165189	190803	155266	185972	158145	169380	165608	189938	146307	153880	166482
112.03529847764	130.32549994471	2709470	2223693	1228161	1835177	2155759	1936408	1703941	903812	2441521	986510	1206354	1967722	1313385	1619713	1879509	1109556	1994998	1365916.5	1384690	1414122	2403692	1110155	1960363	1519828	1737868	2570431	1299473	1686559	1636991	1058817	1906714	2012978	1833511	1723344	1446194	1728598	2094107	2543965	2313729	1973750	2688752	2019495
112.035349165898	275.731374765011	890885	1107791	519366.5	889482	787630	984923	654881	819596	1126016	824232	622484	311709	848160	584996	1034721	694177	1003291	708720.5	772528	740826	932126	862674	1100245	670384	967201	946705	665691	845385	868948	793804.5	1123147	986153	988286	965726	1066003	953324	872495	1196747	955513	740354	888533	974054
112.03779758785	25.8179667021475	245606	208472	264895	211059	208178	290660	329764	195069	410131	196996	194389	205053	212550	337050	234642	296451	359069	273159	209853	170989	234588	174996.5	243152	152732	263252	221868	182966	321557	303439	358983	180787	341861	300496	166100	160196	193869	363258	211422	352065	332536	180406	201276
112.037859026922	127.684207516308	17135340	15172289	8215601	12479784	17585853	12504583	11786399	6862693	18321037	7811366	8347071	14735629	12914717	11059368	15059357	10170720	15286447	9412262	8995544	10760704	14538124	10799257	17526209	11682570	12878967	14601901	7144244	13100009	9069790	13618909	16391024	10576858	10173030	13708118	9985068	12542234	14680132	18246644	16001352	14835469	16128220	16262404
112.037930370993	289.614521903041	3085364	4541797	1869888	3450778	4195667	3190026	3357101	4379319	3642820	2891969	2993823	5289997	4227047	3421498	3585094	3364057	3470141	4138905	3203900	3390148	3764317	4011304	3418088	2761444	3515778	3958728	3939083	2920385	3318231	3307192	4718025	3505189	1793616	3862263	3547160	2804808	3621649	4522792	2916676	3687567	3817999	3498218
112.041832750796	271.561693115624	1132744	1151875	715777	865038	287527	1025219	2088776	78634	1328990	582648	813098	984177	659639	1723749	1314912	830138	2047688	1741305	1040821	2015883	1520444	614354.5	1724645	799271	2149031	373608	339364	682917	900064	2097775	982087	1469502	1830679	1043961	646617	1076920	1514648	1268522	1837986	1964820	1010502	1255036
112.061763010888	284.698779453085	243418	9425887	10164431	10121523	9204136	10316204	10199799	11424469	9051932.5	11155071	11045128	10241751	11722724	10232167	8933222	11276798	6883683	11661427	12050820	12932052	10564799	12186229	9387453	11254046	10682162	9747468	10979477	9197286	11033477	10199935	11207161	10046022.5	7945581	11157507	8747575	9594771	10391541	9364495	7507475	10965027	10748303	9627225
112.061776573716	132.02364222187	1023707	1272237	870937	1181613	1261329	1203452	1049829	1119330	348289	1634961	1482024	1267077	1891829	1360774	1386663	1238461	1255084	1548159	1049414	1584361	2183560	967443	845652	1969138	1662310	1341435	607463	1428678	872184	1410603	1520739	1603991	582811	511967	1295681	1156370	1104358	1323261	1039002	1218507	1381242	1115238
112.07567917729	254.24781750073	854806	529800	224798	788704	407912	453740	513942	625753	599869	599170	965206	437861	346615	600792	638866	421182	570959	277203	615210	865306	639351	654106	756703	453441	521016	588841	754957	603868	769067	594745	404915	638061	622592	549174	350748	538556	352193	448720	637909	961508	456155	518277
112.075712289422	115.591529091163	143626	397919	518344	141441	385581.5	162588	245028	554185	326597	639321	532792	322372	518960	337292	183329	382290	272249	477194	514395	369275	210785	510838	197915	399820	294503	205594	439465	119942	388400	380733	352421	328739	464623	322599	169638	432063	363726	382414	236557	363667	170207	413470
112.07575608126	20.0368504867752	440982	388422	273103	330791	397285	405947	353864	244321	281739	325861	328102	387639	287343	346573	299674	315072	386469	365940	290029	260822	411342	315148	351515	450650	348796	326256	274163	340677	407312	336276	357141	357959	328660	300814	242026	393397	385106	378297	368324	343221	331152	253467
112.086932735927	87.1891792770891	20898668	18543753	11225177	21284979	5229798	21567386	15039825	33157587	9474525	16453366	8352004	10899030	17266898	17504863	18361789	18195672	15301474	15879347	11724099	13350207	19278338	19543628	10022708	14986734	13525973	10697673	12333177	13528050	5597343	12954576	10289700	16889451	9600330	9488874	10525589	16970904	16559577	25821477	9915570	20166689	16037940	16434438
112.112107812177	22.5134658507924	110875	183572	58093	129653	103643	103478	162497	82225	75116	134093	64769	131589	173920	127061	103972	52509	93610	124094	137555	128885	155164	133113	146939	78910	153573	164294	81112	80965	47768	149869	121958	92975	166980	100947	34432	169937	95784	170584	56342	156165	96773	132860
112.516467710514	219.30704058292	223421	733695.5	797728	408118	621758.5	1037938	771969	1175181	237536	631420	537380.5	1142823	820203	772390	365458	559063	1288661	600424	1353534	1110859	496480	1360753	436844	1096667	866825	702793	959163	80724	578450	611156	898452	797150	348862	639474	811575	578043	847034	463077	598248	791551	420635	443262
112.518064000737	102.557705632773	491117	748006	639322	887299	535111.5	853022	659928	536832	298488	589402	723933	879779	715951	586870	639562	573083	830220	563522	682774	930973	748110	619595	718216	408808	837032	266649	865987	692997	851961	682650	752271	548709	552793	645007	887304	463836	512287	183000	601868	924049	421121	462567
112.518064194936	286.485902963842	98630	491327	548568	576499	724652.5	1329712	1087494	0	175254	587292.5	3943811	1076360	4545106.5	871658	654828	879121	452023	167881	0	8538820	532696	1752431	1445456	6797541	542665	368704	3280364	696759	1217050	1141894	1079696	6870642	2476781	2459409	224350	556149	1683363	433251	1140715	2836050	859721.5	1185442
112.518101839707	28.705474329903	745112	808232	257801	802354.5	961973	305144	870553	193597	987800	243022	298889	609074	1068081	282682	838212	919122	766218	256551	879212	262304	273960	288336	979897	297622	268145	781725	311345	899300	324230	267710	274724	1001149	236370	815249	875809	892867	234032	802392	848637	811362	283036	292295
112.519588232638	101.147395465503	292778	1803745	382965	1337585	420337	244542	350339	986320	273580	1378726	366484	158994	1629404	307148	279598	1170736	1411160	306172	1204623	2232435	1383406	1550828	2101429	2242345	258186	1449220	301335	275139	1514569	332045	377717	671044	458538	328880	375244	347254	1457643	412414	184174	1951544	1765883	267313
112.519622944967	31.5383023008556	2150792	2153206	2129852	3367430	2436748	2275687	2167556	1966074	1938715	2048977	2098613	2694510	2738448	2138123	2101226	2197682	2048571	2085479	2208001	2930060	2048380	2182791	2198546	2505560	2243931	2103790	2221494	2203059	2152382	2288427	2204723	2544932	1908764	2119648	2171962	1992299	2254046	2197035	2153178	2228974	2162196	2121958
112.519626940499	240.164687264568	4224949	7644543	6285074	6478914	6250009	11538606	3494147	7999182	3306550	849460	2852939	10240484	1723148	5459779	6361403	2945486	532666	5089591	10610266	7502768	7975058	1809742	7902645	14175734	2968376	4584133	9873227	1141249	10187041	2674146	1359286	1513702	10591333	3216379	4377842	1194881	2262279	3490627	8680764	9029689	1889769	2514455
112.537177643159	274.593409917548	749856	798457	641929	479225	968706	999726	978076	868810	732155	557427	664753	739636	768780	1142670	1008632	873773	853583	894284	833234	926422	1058152	573482	927059	1100940	988775	1004751	981015	640500	446494	968864	869633	1018355	921752	754498	138319	957567	1214835	840339	986880	1220656	775372	805588
112.537178088792	139.160651666292	1729265	1302976	229191	1824816	157289	923976	1469939	987148	406131	571526	407242	1296629	1230282	1030337	1833035	493329	1359182	954126	1418177	934386	1653478	1714322	1831034	1159433	1071254	1125273	1329259	1188711	1843117	699860	1279804	774526	1198428	350943	1159765	540712	1611881	505971	1708571	1376634	201479	490852
112.57549230766	66.3478448717892	2089827	999850	418666	0	1568848	0	0	0	163754	245180	1013714	423953.5	3099005	160213	0	0	0	145997	150560	0	0	0	0	125420	0	633987	156447	183456	102102	218660	479050	3197342	499543	512600	504201	0	249440.5	0	0	0	0	0
112.873771121333	65.732997004482	2152844	2146726	2907841	1619273	2273986	1584750	1798396	0	2845807	1944589	1590806	854388	1002709	1391956	1992068	552776	1212398	1933426	1094197	1542156	1424005	756972	2389522	2544046	1621022	2439125	1834955	1777135	1472263	2832794	1038131	1537577	5094600	2328213	3053470	1833129	2380103	1755102	741808	1087368	597873	1148288
112.889984135556	49.9134830829576	1737507	429132	2292695	2512277	2977867	633176	2823365	7384536	2773629	3073048	2403614	2873014	2333625	2572148	2482642	2640481	2277804	2162644	1947290	2718320	3023457	2904877	2578535	2815012	1803992	3017991	2562841	2453218	2797172	2209424	2873421	1425751.5	3309971	2421023	1747760	3406543	1123224	2805589	2919653	3393386	2690150	3816835
112.890059321403	260.477308911842	448961	423186	174825	135053	92139	469120	278732	99607	486088	169652	151493	304240	276101	313783	433120	333971	378707	109066	251817	130919	372409	129278	302616	338166	202502	227530	169487	311531	209153	193324	348154	339628	175620	258989	131694	259310	144109	301072	236624	113700	238235	459640
112.895735026847	68.2851399926326	426472160	453493325	492675663	333836919	506506458	287376218	359856613	9313764	549917110	386262293	401849779	303378799	268793769	291733969	402178848	226853986	280829000	340986176	277108660	310915126	238637939	264699038	445118862	438076465	312091078	448094556	426819033	356760238	331908236	535957823	362162609	328605006	771112587	554850487	674952584	367650602	400540539	353230379	163118408	215955276	223218515	223632476
112.917685616084	65.6298377356855	2115824	2179527	3314737	1560923	2186566	1661163	1806996	0	2753804	2132011	1757346	1108127	974461	1477137	2082310	845036	1314038	2362796	1107577	1517784	1043974	802450	2540806	2434289	1572860	2369150	2163623	1812405	1508807	3003488	1041882	1325559.5	4963321	2599508	3100755	1653355	2074859	1728562	678610	1052219	460747	1038287
112.966801173358	25.2032298693749	198579	157235	199768	350860	181637	216004	186932	178920	142767	131768	185598	191393	304761	150650	191674	163517	202773	198082	150357	53381	148336	185535	182417	70665	185974	159074	155768	173331	153540	194810	199539	239483	221101	189586	199995	170523	187783	194303	210251	298595	181532	196454
112.966804890048	103.162799230764	0	159564	125149	165496	105182	549386	233877	316336	16156	200955	248739	396834	437700	264874	6322	232112	26108	254278	142557	456769	277905	166104	163837	826418	468534	116420	362541	161381	416682	44508	312777	243380	331086	257944	375827	26498	401732	154327	3280	891601	217504	26386
112.96681672325	292.447196567014	796652	868049	1459276	795776	1125358	2011877	1472311	1625587	309543	1185112	1254285	999982	2921761	1484258	686556	971366	1182731	1256634	1716351	2422496	1302098	1224612	1826880	3303628	1184404	1135160	1281374	1499054	1420360	889077	1013132	3115464	3247737	1473903	671685	1314179	2196715	803856	1428520	2097827	628312	1083536
112.966828913833	167.509784566997	13947	266699	372589	417966	293685.5	585068	307632.5	244069	80135.5	185928	97549	320991	539642	244771	211778.5	251729	256519	194357	215183	254619	248483	304917	147141	690618	270412	91662	193436	67977	191280	333148.5	149342	376812	0	190878	33205	56240	0	216610	73000	424197	74848	99698
112.978407129495	282.066699761942	1747103	1911818	1978001	2018563	1574583	1706965	2090125	2011908	1418539	2020035	2042179	2144195	1988918	1998851	1535703	1936013	1798788	2095416	2087506	1871193	1904896	2310129	1641934	2389453	2051554	1785599	2271217	1829191	2289768	2015152	2099389	2208403	1984851	2008735	2136647	1563463	2194075	1688970	1638079	2536102	1827946	1785247
112.978411538391	130.210924902703	11812034	10904104	10465647	15766367	9968916	17124728	13748566	6563194	11633293	9277009	11074711	10871545	8469758	12990529	12288137	11164224	11886564	10829861	9665510	9095114	13133746	13268656	14080434	12347240	10374706	12594992	10209185	12992615	10799039	13704283	12105736	13634021	13445374	11848439	10294804	11943544	13555300	11162481	17025553	14127703	15212338	13497504
113.016718821639	101.903721232372	1573122	2257890	1957324	1144366	2663849	2654621	2022631	1989042	1497107	2165448	2295427	1955563	3230148	1644668	2232339	2193116	2024564	2024234	2076858	3763957	2010965	2071794	2549314	3368434	1483622	2090898	3182392	2097905	2224184	1776903	2351839	3550519	2118978	2131552	2718777	1210964	2435040	2465558	1729248	3434248	1968038	1755099
113.016726039533	206.772653190181	6160921	154075	17700983	11839736	9359673	20798921	12615079	15382869	2824212	13328374	12487743	19992969	21040630	14345239	8925147	17207060	9849383	14829320	11016819	32241021	11485883	20162568	9018050	25799879	16506167	10382882	17130940	10096239	15495875	11927129	13240409	25997384	18209052	20811196	12009983	12978571	16201118	10069486	7024510	17928768	630751	14278259
113.016729407612	31.845625473411	3589454	3538091	3641157	5595436	3544890	4002931	3755430	3473014	3261009	3479577	3646924	3914541	4463257	3552714	3594219	3665849	3645376	3579908	3590596	3876705	3521993	3830398	3710692	4039762	3889306	3435786	3719497	3689586	3681595	3557226	3765701	3456695	3500847	3646963	3544518	3752330	3932954	3494362	3688678	3603902	3616058	3459708
113.016733600076	29.7098808859389	2321624	1497610	3558313	2938714	1071473	3765168	1353421	3331387	1277993	859298	922145	1401343	4321130	1194803	1391561	1033055	1953407	990171	3321348	914391	1368067	960937	1109116	3636161	3676662	1124146	1331412	1302924	3611960	1255191	3650601	3816410	1019680	1178901	1282598	1493931	1178987	1986487	1367329	3294390	1122109	863375
113.020147297723	29.0786431424794	103702	91544	73505.5	153490	65797	97472	95130	119817	83875	106326	90000	109283	97930	88500	88239	80357	88081	129283	106012	74012	97250	116608	107980	75267	82001	51936	111245	106993	101397	124517	93989	124923	107935	101927	91546	88969	137735	66420.5	92449	55859	69471	51207
113.02331015278	25.1803115863449	186424	235868	171691	188999	225974	179182	174347	160669	172603	218480	201797	203066	192557	178635	161832	200760	198635	204577	155362	200504	197912	189384	150193	209462	187646	183724	183476	156432	155882	174699	177813	183293	155110	178326	168168	172808	179779	178589	173172	157954	200163	176337
113.023311807732	117.474559035003	314895	615128	338200	538167	562687	85908	286345	305224	559496	394719	441240	421221	372184	303408	340902	367560	453231	375702	231226	332672	246373	437896	161483	306974	316976	292821	375065	298245	302777	370912	360466	380804	465237	270099	282545	451181	272095	176438	74585	270333	281913	388238
113.023360631139	204.653659522237	522902	507596	393020	80358	336289	243043	240239	209308	407092	232533	296682	425405	628073	433538	372534	339574	330937	212071	491881	658284.5	268544	624335	203541	507223	287988	178360	196321	222970	393632	251518	534903	401525	329619	366946	199822	444115	281372	357405	247359	282380	331725	408468
113.035551673303	111.872692401723	23701820	20760394	21596245	20848321	20524894	22564828	23324207	11443534	22005478	18608249	15820112	17179628	15878895	23668632	23521263	18573593	23682489	17242756	17382678	16653115	22277306	17704713	27088754	21187898	20016118	24493737	16533238	23513853	17267179	21711085	18419283	25222998	22061732	17514888	17959748	23040550	23993553	22244750	28768901	24958973	21203353	23173437
113.035584018035	292.611635788587	20455444	19427386	16815803	18269106	18380109	20637077	19541233	18052070	20366523	17740922	18112760	17439492	15407731	19371852	20270429	18252024	18998305	18049683	17079144	15856957	19562510	17416588	19249030	19400282	19333224	19287243	17172030	20010396	17898161	18672069	17524510	19864164	19795129	17419653	17618881	20774220	19337087	19257418	19264188	19421359	18420472	19931024
113.050959784743	102.480665970751	664644	1006314	0	839971	804250	1323775	2758171	2704500	299428	0	2433877	456091	436597	636212	564124	1685415	723486	0	744470	516301	818200	1455982	486213	0	679922	363744	1547576.5	0	182158	464810	292913	639831	0	433125	303966	2176316.5	667322	258279	858842.5	958669	430968	3579960
113.059696032421	275.158511314951	1282695	866792	788824	962186	684474	403605	727638	834076	502099	566914	367165	1079385	1069026	747391	467665	822659	980904	575749	851260	759263	273687	620719	409390	719659	623514	729997	983145	493712	902965	849535	1015948	1493173	1265433	735677	800483	243500	1546900	1034148	566456	998419	800560	853664
113.059748251865	27.6602137904196	854858	116016	196494	1026610	956264	980224	1015408	732745	883016	868175	157367	190758	160709	147400	771852	920386	1008882	125885	929321	991854	901832	1083955	1159487	1117736	886308	201299	835051	813001	81981	939805	948422	3506242	924799	1017090	952028	839879	1019214	808577	204622	1024639	165823	790682
113.070930636829	95.0129460819707	3515757	4444644	4721925	6133857	18572992	6948364	2974566	8803113	4808633	3488923	2751286	2802056	5209908	16129074	4160752	3219943	4316835	5457490	2048666	4215782	4849340	3999329	6935568	7067221	4354428	3604530	6311852	3824645	47941266	3516203	4170807	3425968	3734451	4397580	2788262	2690478	5350022	4704549	2650788	30130022	7903948	3822027
113.070940334204	22.8980151659289	535938	480576	477201	755161	615223	531562	507602	540779	508883	532084	573485	618849	535263	539431	532418	568651	513020	560756	543922	547324	506117	674951	558051	551550	508783	596388	473897	595096	809087	505846	611109	568631	515143	523596	503249	504897	544003	500832	493154	639222	652301	526198
113.090266120867	87.3307388677191	842292	765525	599557	545813	129282	788548	560061	1309591	272237	820060	237465	435711	698985	532124	612981	662572	612364	682585	382196	445783	858641	911342	340462	450144	472227	308839	577627	412617	98049	641747	336704	916892	258911	361339	485718	806142	657288	987926	241860	591045	680056	668258
113.096071213735	32.9658612532736	217984	323884	340278	308537	336919	331848	312162	212101	278500	305340	355133	268343	1710443	228295	255955	333901	296057	344175	223817	353947	239105	385390	304092	350619	299155	249068	374305	317646	4213908	311000	330658	319705	290682	236763	325698	251671	248633	284374	232260	337426	2769417	358171
113.107313601872	261.724522192948	8800896	8826776	7841009	5398813	9512630	7058711	7335272	8227462	6509432	8290310	8347799	10286945	5198571	7925478	6584015	8707941	6016293	6647924	6698416	7164786	7253902	7611680	8445710	754601	8792311	284275	9211730	5319160	6550105	6836821	7068974	6908526	10079778	3998134	8531900	8781703	10432270	5532870	8383748	7037032	8987869	10114152
113.107321433286	165.131834748508	2089066	2304289	1296372	934891	3470008	2072786	1718619.5	3466082	2243447	2138699	1845149	1664776	1563477	1554910	2195657	1883374	2457198	1784714	2448417.5	1721731	1863602	957336	2263310	2202888	1938671	1937393	1594458	1098765	815142	1496682	1536434	1910943	2503475	3836577	1802085	2069909	2211758	2190007	2079376	2346806	1118528	1798393
113.107337672472	96.6480242223021	2340397	2328003	2354192	2187109	2562459	2520788	2820455	2030329	2399658	2960741	1770758	2268289	343561	2204778	2569907	2652592	2158353	2419415	256383	1467137.5	2259624	2411771	2565953	2765777	2436692	2435990	2361279	2533721	365670	2886297	252368	2556960	2678850	2293222	2516572	2445865	3170871	570988	2341838	3067079	2475064	2375565
113.499228258661	125.248968636484	0	0	88858	0	98893	138365	0	0	0	0	89464	52466	0	0	0	52410.5	49522	36690	57453	89563	0	71496	82277	88154	69819.5	0	127222	78508	50256.5	0	53652	76492.5	137410	76673.5	131616	587906.5	108109	0	0	100359.5	0	0
113.518369983815	225.25823019281	446068	683706	620498	514739	230968	1094962	881121	898960	554563	781287	797152	754114	482905	666791	220577	687360	829807	774458	911238	724011	621930	759775	324070	1078717	532683	374031	684538	379849	574739	750052	952613	595954	685401	679098	373923	588901	708917	667624	628988	521046	569768	640494
113.518381154705	27.9767392673116	241433	188999	195431	329373	256846	264188	229568	254817	225254	213763	234508	277536	336844	202461	272844	210045	259239	197533	252325	236262	225986	234631	206957	235196	242665	296607	216490	261903	227177	205577	212290	249441	224731	211597	222974	241622	261780	230132	243261	203409	206208	227987
113.528624685563	91.2740519203375	3359045	2992668	3840163	3343774	3079413	3479013	2486774	2746436	4005736	3272655	4234714	2562290	3182291	3764899	3127142	4096511	2788650	3968641	3884843	3677294	2932362	4930570	3359654	3420010	3529302	3677744	4707381	3115406	4322189	2981090	4727446	4189160	2816476	3206578	4548207	2915246	2789698	2809946	3005621	4294324	4688990	2752983
113.53321731791	129.081786208486	2193166	2612557	352348	2170585	3447935	2389245	2295356	1115011	3957725	1306675	1118115	2904125	1927885	2084819	2194866	1422265	2385355	1332849	1334141	1426848	2416842	1635031	2785434	1358193	1910796	2108058	1449922	1795337	1376406	2057672	2020116	2071417	2496098	2224467	1446436	1768425	1856671	3507738	2460424	2057063	2922947	2346513
113.533297801556	280.880251537491	1027790	1071373	1004463	738450	1201740	924577	990892	983974	155763	868581	970648	1091246	905588	859537	896354	1010548	863506	918520	923173	901477	106700	1031532	936310	406145	892362	1077585	173353	970557	820249	1131495	1215794	709208	820537	216426	848122	844396	1045462	1099944	1085340	1101400	1240038	200525
113.537253700946	271.71308967725	515193	1165088	1115357	1014125	927895	1279149	1153780	924346	1260197	788970	1099476	863594	837289	1345138	1288824	1258022	447624	1212827	815258	1278505	1207055	1045627	1336366	1030300	1192482	941347	1333632	932527	976302	1277795	1260183	1120594	686155	1009108	1355364	1466051	1070371	1265343	1342640	1168327	1077857	1216314
113.537261034269	138.03180041166	2650060	1884700	1855671	1858183	1947649	1833086	2392551	985960	1569892	512565	1368870	1594030	1273170	623672	1963316	1821828	322574	1662952	1509143	1435149	508478	1607277	1492398	1795786	972512	1083886	1721529	2286381	1566256	1492794	1447584	784674	806553	1389524	1215541	351144	406056	1617866	1115588	1428328	610335	597711
113.740973684298	59.177483187068	1496103	0	0	476277	0	1713240	1889285	2433648	0	2928522	1500253	3179093	880345	968972	1539340	3322511	3461847	938042	1090307	1748391	1545129	1609711	673089	1429461	1896182	2432212	1049454	1024610	1229538	1613216	4627895	1598968	1781867	1558667	1162058.5	2720983	1540989	1139566	1241374	1335826	1812606	1533857
113.963678401612	100.629878714075	442080	382466	321659	574078	649294	2817444	799194	403600	85394	378684	418831	913520	1092872	463981	272274	437224	575149	290942	499895	2254832	200965	541013	729778	2250299	104449	442499	2272564	516318	244573	613641	476131	1766123	1562431	668356	472128	283175	2066582	870166.5	722180	7811295	2408335	505862
113.963713939785	269.732378147073	271868	1945623	11797838	2950357	2598120	19460924	9546742	4327941	107521	3415636	4320903	5656831	12483632	4015739	673163	2714216	3763351	3612867	10803671	42162487	1348879	8976961	17294444	25904164	5661066	1916854	2575673	2260000	8044674	6196418	1855479	21646155	61432630	17330967	3201330	1804350	12578471	1312884	6576713	25037539	4496744	2008761
113.963720503821	24.1801551351886	3673763	3508518	4450270	10859871	3438557	4885175	4168171	3240017	3476318	3666590	4050276	3956746	4619301	3450125	3602163	3419534	3482797	3390833	3274823	4293940	3423461	3690109	4651373	5067213	4012293	3557017	3200256	3736982	3534816	3790233	3062057	6384212	4268758	3514493	2902076	3894791	3715545	3501560	3850311	3427328	3187910	3615078
113.999049545504	124.980553692424	40197.5	1710480.5	51916	379707.5	69796	0	0	0	0	2759860.5	41795	0	34274	530093	0	31120.5	0	1030794	32256	35991.5	1509263.5	519309	396194.5	55996	105242	0	124272.5	0	36553.5	0	0	0	0	39653.5	33940	1545933	52962	0	0	0	31510.5	0
114.016530596759	30.5040486703548	751650	670260	759473	1244764	695900	832548	730389	664000	715990	605193	606866	789708	825198	639728	691090	722611.5	678056	584896	664842	927915	789650	671931	715754	789499	774335	684508	700650	765654	725136	783463	749270	726102	735438	706821	707855	728818	792948	713101	798794	596414	745459	706957
114.016844471807	269.485886960607	834365	5437217	6503744	2220194	756332	3914808	3204126	7333062	416216	13471471	12267236	7665225	15175643	3668361	385965	8852259	3087852	14630588	13277143	16086407	4401837	4282578	1579690	9235944	3775695	1893697	10194382	1924901	11125576	3549175	6988944	4930714	2212935	4237479	862489	1361424	3653697	2403999	613423	11828927	2410166	2021615
114.02984625436	218.971736134398	395644	416555	388076	440629	142245	407680	397545	634587	322547	305868	370543	700996	463514	446335	483741	169839	156858	441666	288170	311807	344446	561520	356167	447885	359381	378742	430591	546341	316165	312204	455557	302836	338808	321089.5	317222	399291.5	448156	348654	288715	459613	301765	327569
114.029965063265	29.0236857073727	257829	273906	195745	113309	295209	231123	189817	233333	253044	161982	172069	209510	249943	214364	241000	183296	208046	170747	236971	220439	6427707.5	200435	155431	178492	215878	242232	151057	189532	151343	203169	241134	208234	209915	26967419	170309.5	10371490.5	240762	265087	216417	190237	194624	246277
114.031613735494	62.9659659819094	8092905	7670462	0	4808654	9449618	7487926	1364599	1530666	710797	3993732	2481723	6060794	17994072	2059376	3229183	840057	5701439	2129012	4416847	7648216	12899969	9479023	2259093	940693	2105948	4048627	999834	4461906	5740084	4033152	2795343	3500853	0	27907791	10527494	20602759	10907180	2883592	3829539	7128349	940385	1338491
114.043924068659	60.2528764692073	11358060	3693160	3000695	5129535	2711101	21468983	23198995	18462667	3012890	5016655	5435461	25100501	6756918	6765598	7192444	4188240	22188196	7820260	5969251	11287898	14750465	5957810	9793366	18352900	7488715	9051075	9545841	9218650	8814268	11589879	8560239	11628667	12909770	9231128	4724500	7996706	14410503	9839518	10361548	15953900	4286370	14006043
114.05502604388	283.973440280978	6951827	6366014	6299057	5418556	8223832	6665827	6834820	7191169	6496741	6360772	5242278	6430029	5368978	5939771	5990044	5922260	7024320	5826061	4314457	5629882	6036689	7352523	6585390	7418859	5745232	5877293	5119328	5816809	6092270	6796922	7067014	6883897	5997485	5249410	5583175	7585345	7177400	6867756	6261842	6900546	7603507	5740399
114.060587368402	87.1894898908609	0	0	228221.5	7696504	0	0	0	0	0	0	501754	0	0	4189541	0	518315	0	76899	0	0	0	0	0	1158831	0	0	0	0	0	0	0	0	0	0	0	0	0	0	395628	8600591	173354	390600.5
114.066211536773	60.0488800699384	1948899448	707325393	589398115	999452972	589276638	2956256089	3146711430	2886687843	592204561	1108811514	1229648122	3546268931	1581277417	1120557674	1310865215	931603884	3645322991	1488110275	1266748613	2331050292	2650367332	1691888001	1569804970	2740449121	1304826906	1534279079	2001031156	1588155195	2056489013	1879762301	2257546952	1906056817	2048278297	2051205998	941822464	1556374261	2098171623	1865897958	1895564678	2542680522	1338932227	2093264219
114.073359693541	27.8072475722847	931893	1015672	952000	1547710	1146858	905200	845730	791420	1040099	1097399	1373201	1162169	1187401	1007307	983148	1091676	805928	1404503	1225341	1149055	837868	1845257	1262746	1050904	1063459	1251665	1424598	986532	970026	981922	1060069	970108	822591	1268928	1196733	917994	870592	947539	907601	800102	1218628	872120
114.073392656503	207.625624672383	1364120	557831	1107956	1279052	1759373	1646508	1412974	1734820	1671501	2394869	1290704	2617466	2736075	1266672	39461	2130161	1482975	1504574.5	2317196	955003	922435	1995078	1501653	2699125	1634630	714097	2588905	1785482	3165107	742973	1541673	1327306	1164160	2168268	1830457	1674485	1232613	2308371	1693959	142824	1623744	2222442
114.07732887534	59.8122034433421	0	0	0	0	0	1336901	0	0	0	0	0	0	0	0	0	0	3427678.5	0	0	1152660	0	0	0	0	0	0	0	0	0	0	0	0	0	0	0	0	0	0	0	0	0	0
114.088509604033	60.2371811038869	10520405	3653520	2783231	4701061	2765304	21296679	23073598	18598309	2728380	4912219	5737091	24493752	7366378	6427811	7139703	4250422	22050916	8060491	6316081	11371093	16143274	6055722	9092056	17884865	7647963	8748794	9401699	9286994	9682204	11709570	8358368	12187554	13280845	8855527	4789294	7638807	14036003	10246428	10362217	16031690	4354185	13175485
114.091350966459	48.98405394495	6118393	47490914	11437672	18520078	8866875	7400358	20716058	13211758	10713190	20702240	4309155	13297643	55602877	7734377	5297403	5004932	5357919	60621014	9079767	5460600	10098517	27608146	10142381	11905182	6021450	6649575	4507931	8250607	11066411	8054681	6919315	6992408	3092791	12077628	7705212	8280983	11063108	11363908	6315706	5663396	5059779	4636054
114.091369164999	139.639427483954	7424420	0	11693110	11214363	11358735	8923256	11814869	4595623	9325309	13059644	11801803	10091451	7910573	9760712	9625435	11041136	9633791	14749090	11063883	9995573	10012296	12090108	10298411	13018307	10367180	9721401	10947075	11513781	11461802	961433	9875077	1317295	11511050	10310037	9280820	12168965	10751315	10059634	10560029	11601785	9895616	12312947
114.105913825603	76.1940977695361	821629	517049	224918	0	0	340912	746387	1227965	735765	278268	186243	0	657049	172033	229843	406628	819216	538503	332876	920453	739077.5	1172903	1149910	1358661	1259938	379867	1004522	938431	448689	931014	274633	1181948	1229213	1042549	984500	1385682	1090311	1019680	434600	800761	634290	650841
114.220468594178	259.378199449092	156507	517210	258788	117868	330833	367210	171684	89944	154822	233458	92238	159751	240507	149061	104142	202274	116762	304979	462933	292420	89717	385644	348313	174953	126723	303008	278535	169866	174244	322480	114815	409899	154370	186437	341634	145894	387856	139126	357717	471619	342229	298876
114.392875539551	59.4653059815867	901174	0	0	2224336.5	0	2180038	2020566	2524038	0	2958117	690172	3790811	802945	741618	529027	0	2495054	806068	846403	2978554	1721373	913461	951400	1501360	1746892	2066410	1030819	595841	1597325	1107500	3699668	1235071	910215	1330292	545577	1198950	1087730	1391451	1156411	1501606	1386955	1524929
114.497356675376	287.257850331162	1130762	956289	986702	1048568	1017869	1031821	1159174	159307	948136	153230	218540	987688	806820	1164683	796362	854467	1248071	735163	782159	919218	962037	808505	1123732	1032242	223381	645600	893766	1173066	996818	961288	800818	1188729	1132468	440131	1047781	1100751	989235	524171	1159798	1276109	976810	851953
114.49740674859	126.686910992997	1204227	721988	1024756	826676	945997	1338162	942166	897870	791135	876996	883736	820321	805452	1143869	953603	849699	1075189	914240	787103	951281	918584	1008361	1252079	1270734	1255439	863073	894854	1010244	1108468	1151257	956244	1396501	1284324	946260	810047	903296	1282219	1002999	992800	1459739	1058202	851042
114.518836926213	281.17642622205	0	88695	663668.5	59806	606840	5907	327656	597805	0	434396	412051	353389	550691	455579	29467.5	241017	261617.5	893930	978750	238140	773922.5	327114	5910.5	490485	239494	0	670887	0	401576	4388	188879	432194.5	0	463154	267561	0	158630.5	3000.5	0	237380	14334	170923
114.545027932418	98.3170187925154	315861	1692899.5	755705	1540801	0	494224	338770	2385306	0	0	659564.5	257587	0	450828	0	1876294.5	262940	206800	972202	1806858	382623	205568	329923	99056	1227147	3991251	203031	247704.5	755779	1645632	368138.5	527974	0	228730	151588	295382	2598232	0	373121	1027440	1181882	236967
114.55655066538	279.319523061945	233886	184572	302684	530946	188579	179815	251701	422745	436602	134810	191349	423134	182463	182562	578111	340481	498692	471876	445375	647469	215189	286699	549809	339638	280540.5	255780	482895	572291	388764	185760	398367	269667	215693	165729	600200	527402	499646	537016	288068	162420	230543	426999
114.556593492988	214.731695266173	131743	85214	94495	87698	93177	113042	218179	64403	112262.5	62428	175434	93455	90660	136768.5	76518	83632	108379	83189	53321	87585	82618	74998	95367	115770	90273	76998	75502	86780	81503	80572	71119	227553	89497	136052	82889.5	74508	72330	78465	312643	125150	61383	99750
114.558357692798	107.383823708766	31768400	39820972	25416678	27833684	24470785	37853790	39228040	7336739	25151815	18528526	10741586	25550446	20943709	42597678	31322490	22166604	10835868	8877970	19913572	27088213	40763745	30562832	43483460	30203813	9980454	36852083	23023196	34991284	21877971	30820218	20293275	41374541	24391277	21225373	31563495	52343253	25467840	32147147	38507667	41865474	39490280	33066472
114.558373385469	33.9251821411731	2175404	1904845	2161330	2257982	2246848	1929459	1947454	5571063	2789715	2138763	2150668	2075434	2252879	2094964	2237618	2068065	2083977	2042355	2188495	2072066	2297758	2218899	2111375	1964529	1960750	2347764	2307390	2112735	2605346	1851806	2362125	2091365	1541236	2639267	2213947	2041052	1820110	2259466	2299936	2081178	2081343	1610369
114.558439406995	274.564398325666	2285882	3304949	2749945	2690596	3058989	2061206	2854334	6071244	3336225	3157418	2966726	2799455	3067619	3309951	3127814	3536812	2948822	3645538	3514856	2592456	3544038	3328059	2451549	2344979	2081345	3411306	3547560	2950072	4074193	2850249	3336664	2239335	1953708	1817689	3287270.5	3002075	2535693	2682498	2595759	2531602	2532346	2625039
114.702402687942	47.1964665731186	0	1776183	0	0	0	0	0	0	2863197	0	0	7285669	0	0	0	0	0	0	0	0	0	0	0	0	0	0	0	0	0	0	0	0	1419878	0	0	0	0	0	0	0	0	0
114.870316941645	65.8270238284435	704381	735963	779782	380217.5	802065	0	461255	0	864424	496963.5	685076	0	160024	448058	608250	0	0	370274	1058054.5	0	0	0	513243	604443	399060	495392	637913	488555	381094	829335	0	0	1264397	833237	756400	393725.5	654924	341850	0	0	0	0
114.893321897483	67.9571680391638	174993093	188090498	204404355	135107239	203265603	119076271	149098301	4460535	231351583	156242917	162245451	120920414	108029822	119247074	167772221	96051542	116658936	142876099	112946669	130270800	103973472	115054882	188835071	183096146	130628494	187537666	175065052	150932764	134098077	219391507	148522365	131336253	314494574	235218600	280000286	150610454	171416441	150404698	70721461	89833169	88245316	91415463
114.91543442823	65.7377707473017	0	739526	0	0	671444.5	0	0	0	0	549943.5	533154.5	0	877085	0	691859.5	0	0	267349.5	2135477.5	0	0	0	0	652410	0	0	634685	0	0	882174.5	0	0	0	2630506.5	0	0	0	2505803	0	0	0	0
114.967095567413	23.1407013980301	0	0	0	137362	0	89846	0	0	0	0	47219	0	110604	450198.5	0	0	0	0	81866	67450	0	84759	0	92586.5	0	44489.5	0	0	78132	0	0	54027	41886	81977.5	0	0	98022.5	0	0	125513	0	0
114.967105179465	274.161997225729	0	0	0	3512	0	761635	0	0	0	0	0	0	504854	0	0	0	0	0	381353.5	1051099	0	1204966	0	546339.5	0	0	0	0	0	0	0	319053	765684.5	153182	0	0	0	0	0	337628	0	0
115.015557461284	271.353347651331	37287	2627111	1232325	1192179	282755	2102412	2621090	4524217	293761	7217732	6681832	4384130	8253424	1551781	457372	4579501	1338331.5	8558460	6778979	8213324	407405	4503624	662445	4818954	3045375	622906	5794845	587256	6162411	1416015	3974569	3803742	916778.5	3506981	653413	351575	1724482	304292	430113	6218832	1215152	1006577
115.015575557686	26.105140616541	110250	144884	100966	91961	122419	124311	130299	161517	96863	142927	166231	127701	161006	116399	66705.5	110600	85134	179567	143290	176127	110610	131083	106789	131059	95451	138710	163578	96290	125655	105637	142678	113561	0	136349	131753	152615	143960	86770	112140	199812	131385	101597
115.028383747263	121.232055692259	1678578	1648466	1591983	1357619	1620059	1403604	1414835	971698	1396437	1113644	1221025	1095395	800537	1014110	800926	1063601	1718743	1295080	1167539	741819	1451331	1458489	1615390	1543892	1207594	1354355	727878	1139542	816090	1456848	1253689	1871929	1344301	1127945	1464347	1830725	1593160	542488	1987116	2100532	1009958	2090843
115.028449149813	287.62351459503	891902	796384	785447	1067442	1156493	903467	908534	1115111	402310	880060	1073109	768508	725460	657534	808543	656750	309543	1065965	971102	814278	653919	1131484	1129227	982882	1006811	737988	807253	618803	854376	874135	927671	1033824	1389242	867715	630130	238707	1174193	718991	494273	1255279	253136	1174206
115.034013535792	281.249869083673	1298002	1408496	1515966	1122101	1408807	1030657	1361814	1322415	1488907	1202713	1051035	1111777	1244867	1240331	1474747	1405803	1489091	1203339	1012524	1163310	628834	1100699	1277415	1346137	1216997	1527049	1259716	1445722	1099878	1525302	1275344	1561170	1168767	1024175	1520522	1461463	1602319	1373162	940119	921530	1291185	1653503
115.034081282743	135.929660079396	2149295	1388585	1600946	2086739	1872337	1487086	1487659	987816	1982733	1462234	1037034	1756694	1134632	1984980	1945736	1571283	1007971	730805	635633	874284	1156881	850718	2464390	1771071	1769928	2295534	1808272	2716724	1166419	678013	999541	1891152	1405001	770221	1743506	1298503	1698676	1744036	1944527	767610	1081882	2039714
115.039021012821	250.732717529665	1111910	2173269	1577834	1776553	1370767	1727936	1347049	2013864	1097312	1152769	2047837	1351784	1531743	1598374	967166	1562640	1700961	1076891	1713762	1635035	1678316	1416856	1185176	1674105	1688495	1483591	1089977	996834	904384	1589590	2332223	1903804	1208852	1810625	2302475	734807	2277886	1505956	1541929	1404126	1348583	1146188
115.039046730385	29.286143230895	1040869	1126067	1018662	1174773	1090804	1122506	1016511	968753	1013860	1069363	1098120	1149591	990707	996243	1082051	1016127	1011263	1084343	1058184	1056232	1043317	1239013	1082104	1142887	1051935	1061083	1071571	1014609	1061123	1027043	1133134	1219747	1144197	1119063	1012355	1043015	1132203	1026327	1032041	1219918	1121022	1033874
115.050213959416	49.4978442417392	1406228	1988921	496434	76574	740309	2702142	918385	3097094	1773759	1489688	1175477	2669387	2165053	1013278	1405281	1245350	1802507	1407758	578072	704625	906114	1798689	1534363	1669015	1437472	797790	1754417	1388724	1501253	1156472	1046107	1009595	1673945	906998	890373	661486	2796583	2013307	5017510	2876305	1517302	14257905
115.056887441064	107.047226000207	829139	409368	349504	957829	522253	903366	362127	910437	343615	561092	784488	806255	347614	302982	684338	366959	678633	515490	620674	611937	637792	722498	379623	644594	742305	990771	686661	220499	766702	586347	575686	1012279	614430	349260	796390	537540	739767	757211	342947	1082296	1196975	847922
115.059265540656	106.806178100174	8517978	9165522	6998029	9341362	6674052	6434561	7125309	2746751	8870887	3164114	3073797	7458215	2218595	8579702	8401419	2355056	7002997	4712322	3565581	7285544	8699386	7507135	8303244	6299001	3689832	7792245	2234714	8485693	3720752	6046127	8485919	7715240	5876487	2300505	4063950	8464013	7441626	8434119	7246414	8153370	8899059	6959150
115.059353834737	33.4799459967306	394544	334425	425485	343795	170308	165646	182903	567131	612834	341750	346259	424709	315949	213108	502350	383019	208614	322814	341769	333413	231891	437378	209365	310599	187690	370854	246440	249668	317726	241636.5	356768	206792	179562	247155	343662	184892	189494	408796	223085	513949	355216	314113
115.063245166891	60.3416027174116	19911750	5832742	5175445	8973847	4716528	30887433	33017901	29001135	4381658	10286628	11764190	37838835	15869121	10716511	13006951	8597823	38601755	14639809	12582916	24333235	27390744	16282230	15203854	27971498	12569937	14983056	19714456	15971055	20569533	18943991	23655546	19187854	20642932	20739534	8084004	15061909	21221417	18841678	19364686	27437070	13049613	21414762
115.069570654951	60.0878011282749	84670792	30062325	24638307	40748767	24359004	127554027	134406196	122626413	23827138	45904464	51002524	153420928	66453062	46951333	55338608	38498002	159717784	63600255	53393389	99099034	114388303	71313494	67088393	117672323	55863853	65870499	85017741	67772619	87183956	79222102	96408462	84223652	87562879	87337792	40372641	64679856	92817141	80220181	82130579	108354125	55504682	90150561
115.072500898066	59.502052275955	1377488	1593717	1603823	1817641	0	2220589	2784843	1823760	0	1176527	1001976	2601145	870426	702536	581003	1535123	3706636	995207	719389	1391451	1636250	1102410	717233	1839421	1251126	784700	1023710	1242014	965532	1376153	1409310	1510368	1205248	1219460	896451	1127255	1302085	1158654	1081100	1912902	2420226	1069131
115.075368432586	279.731392061906	1031234	574394	1082476	969254	954909	1136963	655854	548541	555012	995756	862815	1066331	1014339	1039892	763559	979491	850182	1173657	673871	766570	484153	938121	972377	788488	711404	1372154	720686	931424	685984	825494	906749	880319	454838	710714	933276	961041	551363	732295	928767	1524076	1850587	778852
115.075415057396	28.4724014847806	1438166	1206729	1177392	1259513	895600	1403890	1473025	83445	195201	1225159	1231923	1060537	1153802	1558337	252313	1078196	1062854	1478671	1160428	211273	1453506	1258207	1157718	1243690	1236125	1215175	1221525	1261112	1394217	1336816	1513959	175723	1093046	154568	1027106	284639	1666242	161028	1297605	1566091	995232	1138837
115.086604324853	95.1556257566508	44661973	42217661	24724961	77447777	16575669	65705618	35882220	76484716	24945997	24118163	19759444	41116969	15566327	17831715	36039803	33122818	43759362	24665890	17585810	42953907	43915518	33467900	46342591	40804342	43851626	34663531	31736429	38376941	22335411	24882144	32578992	56052435	27728178	18632453	32623084	27068138	31786590	29820109	55800294	30274871	69281255	67452031
115.086637288117	248.938877891841	1525556	1529107	1397157	1778682	682415	2013815	2021160	2012688	1154145	1718957	706481	803533	880565	1073083	902549	1496795	1330882	1702890	627671	1248857	988649	1459532	1122729	1164826	2213084	1701970	1212636	1296942	1064412	1147390	1122017	1732797	1123633	1344338	1672335	1173819	847936	862607	1531265	898885	2041342	2062449
115.094718468251	141.312940555878	342137	687071	459495	375813	396187	374623	432975	436563	549122	487596	477511	430235	703611	321214	419878	302498	345399	845933	433880	442123	325161	379203	155984	464834	413549	501678	427294	375240	443614	456480	363792	444559	572473	429044	392021	587413	159154	439231	241534	447876	31958	393918
115.094722416428	258.474809260624	420478	968893	241595	1285765	376368	483470	578242	570291	774591	317801	446819	1248986	371599	606370	184874	758836	448799	651961	465094	143479	410097	498591	590673	782673	1229823	1142970	269972	397156	1180852	323501	272288	334944	630829	321979	498068	1094910	555381	737721	375770	496557	448233	627116
115.0947302812	27.508405168005	440497	1625832	262043.5	343210	607203	546210	717791	487025	592645	645242	334703	526429	2998072	532905	497879	522470	428057	2694817	609949	425078	444281	2099314	152756	329757	531589	576483	488186	377354	542156	555986	518088	485723	498735	519643	610929	547133	553813	544643	491204	511294	465665	382588
115.123020159604	202.521733801046	416411	222970	332429	411364	203474	293373	415369	383485	533433	62350	206695	239354	364568	360194	215941	135290	441463	252422	194231	492110	339234	436703	254042	593549	351964	414976	430750	308009	234877	378972	322656	430733	346462	284022	310710	245084	387214	319958	426684	570290	325852	476312
115.516436104416	118.156369095408	0	0	0	0	0	0	8680	218313	0	0	0	0	17190	0	0	0	0	0	0	1190	0	0	0	0	0	0	13496.5	0	2642.5	0	0	0	0	0	0	0	0	0	0	2243	0	0
115.516447490717	274.281736195763	0	152279.5	0	164553	0	0	315185.5	183251	0	761855	642850	240409	1073005	118410.5	0	357081	159923.5	1162121	675667	571028	221268.5	205262	0	470153	166827	87597.5	398449	75574.5	293594	226244	218785	249531	0	420508	157920.5	0	315941	0	0	754481	164097.5	467479.5
115.526054524719	95.8555358559495	536642	568778	522591	448656	197850	427872	465639	680711	346598	290876	356385	365159	283656	394440	397034	478523	333012	608973	483579	418205	360311	555957	522459	412341	549134	589498.5	322117	462205	914937	593182	381152	634290	478154	441617	465281	478384	360368	952951	456584	577277	490922	483988
115.55712511138	107.072781930749	4834299	6339655	4953593	5670613	4449480	4984591	4819432	3446502	5832952	3082692	3068888	4123656	4073591	4535340	5288698	3908901	4214897	2845884	3028891	4318855	5057119	4470600	5367524	4377192	5081176	6184798	3211354	5258596	3162970	4014876	5665051	5261933	5110967	3674989	4887721	5711824	4271476	5641524	5647805	5556421	5051443	4299625
115.557142091769	33.8819890614338	341880	332964	328090	373027	290125	296713	280647	896542	333725	329066	340968	341901	351085	330002	302707	355440	334889	383651	349221	343839	351543	351591	305559	305968	325341	366875	381273	368153	411387	289514	403746	330834	239885	419180	370130	329747	302380	361634	326035	326156	402767	315600
115.560408461647	105.442605156592	495471	1014952	828610	904348	355541	788212	841753	452131	475407	637315	409783	673791	557622	782847	693006	453739	722003	414227	705264	656226	797441	320244	1158415	573472	503882	799519	390299	730799	595266	699015	491034	839670	706229	624148	794175	735913	683383	693213	825701	652991	765350	566795
115.573971934599	278.715794350978	216249	308875	185376	451392	300518	582265	286777	450047	511258	524521	422973	614323	590091	406343	297606	538101	225326	424800	884755	389592	280350	449033	455738	295813	242304	495928	260829	354314	548380	516979	170399	423408	215482	563842	468058	439617	234221	406393	267409	623980	165044	589426
115.578614239119	102.631935080893	415859	312908	0	460925	118533	245364	152216	440124	910882	110289	55147	253806	699674	242917	293732	173593	327680	153331	128723	231542	283075	157450	157518	148641	95147	180390	1026881.5	122909	152101	215332	286375.5	433468	192874	144929	386942	241602	200568	339687	252566	4491638	250453	337093
115.585089199498	91.1875054482221	2648338	1897929	803239	3323156	2276564	1719245	1124244	3924829	2429008	1758626	1885254	1675796	1854557	1437710	3050837	2302435	2125224	2050497	1727729	2039856	2442823	1406796	2006141	1184416	1579075	2248121	955520	2747218	1385197	1415563	1712139	1391709	1125584	1970713	1613521	2193983	1103678	1787130	3221334	1184158	2058088	1765082
115.736768985799	77.9184772538037	1101022	473737	610443	1936977	248331	5518150	936075	2166389	1238212	625120	1444781	2652139	1297170	1260097	295105	1093263	1045855	1244317	927226	1118203	1366193	1641256	1401888	1521294	1316924	1548736	1621032	1584118	971973	1389247	1827697	1639761	1396206	1550777	1639498	1594051	1297437	1147315	932442	1236353	702813	1482977
115.883808358924	129.852399391069	1918497	1595382	1964065	1670962	1962923	2160538	1892818	787405	1753524	1196402	945615	1247139	1016490	2104079	1677854	1177578	1852166	1042593	1091176	1115443	1754991	1494113	2445373	1928377	1671131	1721101	1342958	1978109	1362009	1774895	1525136	2019800	1854073	1161425	1306422	1972790	1832900	1915210	2421422	2151371	1821569	2048167
115.884005634289	280.496223304678	4570	421817	232670	445893	80342.5	543510.5	537485	870484	174515.5	889070	736687	733724	858369	402400	204159.5	645784	428649	350672	300505	409052	644647	930689	437767	324305	684300	245585	796571	210143	886106	283863	794248	572522	0	668260	220240	371570	423598	140233	243924.5	791636	259971	362191
115.957462212366	129.613015858914	75577736	61724098	69853201	84901876	62261726	95744612	78447263	41705544	71291644	57795917	55029764	71684361	52206505	76292194	75151753	58304872	72682776	57418696	60569967	55968090	71953510	82461696	89370377	71997687	64915642	74472282	61723892	81452079	64890639	74664246	69499363	84473337	73998733	60001315	61458493	81617587	83973358	71432652	81403439	84906942	79110708	70659264
115.964047585942	296.003594603161	218256	1648615	2873173	687646	780796	0	1544990	0	356425	1875370.5	1846712	1375262	4593311	1193229	786070	1443962	2255825	0	4855456.5	5466629	0	4845360.5	1364059	5129624	1865671.5	577174	3448331	1080970	2416110.5	983710.5	902334.5	3538536	3518750	2858111	799437	295415	3305382.5	328516.5	1765119	0	1047138	1388276.5
115.964081015036	103.863968599933	229477	357618	154472	330989	225346	532457	340078	371230	75029	191279	431199	606292	664311	381114	183613	267148	297339	172784	102549	453993	250422	537648	281496	631496	657251	273279	139542	462329	463335	92946	437559	335210	115840	347579	455804	207850	384694	486626	369636	486958	399362	314702
115.964105329229	192.071754521704	663412	817673	678292	1497095	684852	0	1312111.5	886201.5	269653	0	705412.5	958986	0	973149.5	597523	642506	0	535251	371785	0	0	0	1052058.5	0	0	1141443	0	1089353	630349.5	0	1508129	1300433.5	0	0	1098847	752976	0	0	557653	0	1637755	808822
115.964117163337	28.8638563917923	582209	574704	725909	1188088	550773	772126	644087	508065	497381	590508	558006	713690	797043	619397	538475	638553	546951	615351	655725	721978	578458	726487	697614	846118	697191	518957	702755	700275	697026	719449	647542	862125	678890	619606	619767	694216	763462	610160	611456	753008	584380	564226
116.001871122833	295.181299630696	3282205	3127303	3764105	3031605	1943128	3958390	3793936	3288864	3146148	3325424	3292470	3035975	2998124	3542031	2552631	3246826	3548078	3300882	3001641	2611514	3537258	3366617	4084419	4042292	3665543	3050608	3058126	3589395	3278936	3699165	3133299	3918818	3083978	3063975	3139189	3446577	3812294	3085181	3519700	4069962	2975798	3204887
116.00188120979	25.441131392961	137433	110635	149445	122135	137716	157803	138532	126851	127249	114818	129170	128116	117807	133674	128748	115270	141976	127441	112808	124836	141745	122283	153462	139952	134666	141132	109124	130471	125091	143949	118718	153169	142247	113116	111921	139339	146976	137650	131063	180911	119756	130795
116.001899252942	122.593054453772	3738769	2521579	3474714	2796713	3004359	4908512	3725450	1391817	2943752	1968382	2092763	2218047	1611505	2972730	3097678	2596531	3214145	2062851	2193748	2127474	3024551	2354087	3623443	3259795	2775062	2944945	2182934	3397247	2393503	3627139	2080118	4090164	3983084	2335099	2140180	3269805	3566161	2891412	3879827	4556686	2902085	3130726
116.014987329178	271.14247531709	0	1150207	929704	719920	209937	1380679.5	1594100	2716987	0	5065326	3887323	2717815	4916241	1535574	208236.5	2973588	704964	3616263	4488995	5878071	1991804	2806039	734520	3212172	2242821	515412	2812938	324333	4175773	1489764.5	2370924	1638408	0	3356779	680117.5	454909.5	973363	659108	318316.5	4173187	783023	1178328.5
116.015067946094	26.2107445978185	0	146931.5	104583	98436	97905	75678	126526	108931	0	119414	67403	78366	166321	101367.5	69966.5	119555	63778	116711	114577	155204	58858	105996	96345	101397	102088	144082	122305	70931	114130	99900	100750	209759	0	115574	84761.5	17587.5	138107.5	283957	27453.5	144639	83336	82565.5
116.025257498318	77.0809043593742	0	0	0	0	0	0	0	0	0	0	0	0	0	0	0	0	154025.5	0	0	0	0	0	1000102	589661	4067220	0	0	0	0	0	0	394222	0	0	0	2038409.5	227704	0	0	0	0	0
116.029615117444	67.1566895966224	340170	440231	0	112080	391725	0	0	0	0	0	0	159119.5	889646	0	0	0	1075235.5	0	0	0	648905	1123739	0	0	0	0	0	0	0	0	0	0	0	1593408	508926.5	1077968	624479	0	0	0	0	0
116.034233151823	95.4038676445934	11901351	12029836	7876947	13320844	4441780	8631052	6644200	13238013	8014158	6523818	7581658	7155398	6581366	6410277	7441244	11217247	6822766	7423272	7776422	6673670	6188320	12019800	11156220	7945092	7412955	7126603	8593507	8549795	6038715	8320182	7835237	10510820	6729685	8216436	8246497	10582637	5884356	11668502	10577502	8479088	11346236	9185519
116.036219249161	286.336827983679	890506	0	734042	0	1207139	764533.5	991763.5	0	682705	1072908.5	1173141	1115193	0	930162	932325	785011.5	940312	1158459	1139946	768688.5	0	645881	1030469	929553.5	0	977691	1061976	0	991090	927485	912661.5	875782	771085	957331	491429	1035281.5	914808	1032251.5	1169735	742668	0	1060315
116.047734010639	77.1093994752011	7736658	5776656	5428508	9703897	2649611	8358505	8917599	14718807	4540417	5482775	3369863	4739486	6383641	5553717	4686949	7556416	8544672	6025829	4104483	12110256	8613743	9344547	11778236	16012079	12736360	6074025	8814245	10419337	5018608	10219385	4033484	12235081	13978604	6983013	8069195	11133269	11989593	9529369	8111690	8104478	6202954	10059885
116.052702284965	24.216255226671	160158.5	167704	152126	131686	143776	159843	140275	140303	147606	167428	50128	165173	166125	136631	129235	142645.5	160170	181890	155012	152472	143682	180728	90775	166190.5	157980	153821	176134	134960	123745	127578	181347	147847	0	33774	143286	150040	177700	144782	166568	155872	0	176953.5
116.052743810599	121.699904555533	252355	295109.5	197917	244422	340781	157356.5	191236	228688	427875	225272	208787	216816	271239	243518	275121	220809	122060	47423	175924	73625	148184	173722	146786	140987.5	252882	247914	357566	209562	163450	137913	132637	248104	0	164849	313729	225283.5	376852	494028	287598	401815	0	270136
116.058822473428	106.959377414633	773482	775049	578874	787744	407697	797373.5	942779	533541	753211	460499	424083	863215	0	729290	1001270	505905	0	457022	700458	456350.5	1067442	775044.5	284870	767861	745405.5	1044499	0	769648	1173328	889502	512081	929456	0	0	1044765.5	1008222.5	699817	821493	767679	1182753	0	671035
116.070605845394	85.7029733878486	1500308040	1093059343	921279348	1747316136	593673067	1235257628	1376833966	2319524031	838598124	910418133	776916645	1331227125	1258833487	992160017	867789602	1226789261	1561669637	1252795201	980208828	1727209949	1583202169	2244675188	1797054745	2327623906	1928048877	980241487	1785032694	1742661713	1071308084	1567270985	1194829014	1961700867	1887648983	1748048982	1773424894	1878605427	1806947353	1738022356	1311813488	1410241662	1395859986	1461906833
116.072868589617	59.9984608489805	852508.5	0	0	0	0	0	1286824	0	789305	1516310	1493569	935024.5	0	0	1405263	0	1506313	0	1704132.5	0	0	0	4411573.5	0	0	0	2528521	0	0	1940803	0	0	0	0	1797702.5	0	0	0	0	0	0	0
116.080165394523	215.466049891343	273857	146992	443442	256319	450650	276133	380265	259578	273523	460230	649111	398562	267303	523169	457762	611773	357887	332809	261339	248473	486878	502206	516383	457307	63299	314995	483663	118791	233711	549329	293261	434268	110912	413879	422047	343814	513173	309046	140888	276737	212598	261275
116.089937981207	93.9815702191815	1862631	1601398	860586	3740989	673041	2853466	1678409	4188400	858979	1013469	891180	1815873	648485	653343	1904718	1273579	1710609	1057635	638206	1847607	1586897	1519972	2168669	1840732	3868869	1619498	1344224	1809074	868662	1604069	1287301	2400347	2779998	654218	1815907	881510	2333439	1625921	2165032	1084592	3353743	3550234
116.093551224888	76.2401232864916	7759541	6571104	5450447	9946961	2761104	7650644	8775594	15048359	4640771	5347943	2958757	7731334	5871239	5584267	4847301	7887037	8276414	6067439	4261681	11947533	8373644	9018369	11923869	15384904	13223628	6246809	8908836	10727082	4575636	10400372	4198893	12181050	15254325	7298865	8247095	10996313	12167522	9611204	8087341	8395290	5511365	9760715
116.106945023529	50.4377606648518	13664896	4259161	5533971	4091028	14314938	14278833	2666041	1945247	5423030	4418724	3855620	6697939	3130978	7150877	4479858	13574986	3832807	3884373	6628754	9864347	13856988	10468538	1582246	6499730	5018461	7939238	13676489	13714829	6466056	7978401	5950784	3672558	2988205	1322999	13064875	4439486	6583190	3594947	12881015	7679579	4873326	2786815
116.106965898274	272.820319518349	0	59369979	50500213	58444632	52325516.5	25834157.5	51986262	56619606.5	55466829	59356630	25605428.5	60763898.5	843897	53635663	0	34221724	52073618	62041643	53911387	51741521	50598743.5	62922413	845300.5	54835789	0	53737328	2510309	54260220	51702662	56297419.5	52307520	4769089	28469738	33141122.5	1498118	51535858	54351431	44141840	54662932	53663262	46357502	56940628.5
116.405872526499	77.7087384541272	1089955	659744	628647	1059119	1575317	925086	1041321	2502379	436596	1182823	872835	2974559	1083379	880334	640360	1068206	1093498	1136626	903348	1167926	1326426	1668880	1435364	1804020	1357448	1595987	1665370	1653899	757808	1302665	2153323	1495687	1487097	1555555	1650164	1519076	1563496	1151738	849128	1198578	916717	1563353
116.524162539668	275.24546067919	1434837	1287121	1260606	1461970	1237706	1302368	1357516	1213459	1456657	1214844	1231670	1247805	1191069	1279838	1182947	1281259	1307500	1261453	1574324	5047507	1335278	1615834	1091979	1170611	1172694	1611611	1152550	1160653	1361751	1336597	1419991	1213040	3437617	1488099	1407190	1299368	1259536	1482292	1382585	1080382	2106538	1308887
116.605046555666	282.922206240098	539734	154929	408506	394556	186559	409533	455536	453813	539571	221289	318940	398644	169929	596190	729696	223492	677546	381659	490800	382928	442037	382960	317704	187840	284049	294642	464447	195182	485689	553099	151945	169492	444290	477254	142548	222423	566933	600160	222345	413118	198288	554271
116.825342244326	85.3779712319458	0	0	0	0	0	0	0	0	0	0	0	0	0	0	0	0	0	0	0	0	0	0	0	0	0	213486	0	0	0	0	0	0	0	0	0	0	0	0	3454932	0	0	0
116.837752006382	89.2423803644759	0	570868	0	0	2412110	0	1971891	0	0	0	768349.5	363805	2895182	0	0	2531814	1974006	0	0	0	0	0	0	0	0	0	0	0	0	3678002	0	0	0	0	0	0	0	0	0	0	0	0
116.849678647316	93.6481697702437	0	0	0	0	0	0	0	0	0	0	0	0	0	0	0	0	0	1679692.5	0	0	0	0	0	0	0	0	0	0	0	0	0	0	2110521	0	0	0	0	0	0	0	0	0
116.85151957455	82.2451591437567	0	0	4747504	0	0	0	0	0	0	0	0	0	0	0	0	0	0	0	0	0	0	0	0	0	0	0	0	0	0	0	0	0	0	0	0	0	0	0	0	0	0	0
116.890909993415	64.9608131699063	20998676	21413042	24782722	15395431	23738342	13539727	16647392	47680	26515882	18573667	18819247	14131823	12387543	13561819	19127411	10435694	13238318	17332150	13768222	15028647	10734623	12355800	21116607	23492246	14864947	21648802	20459410	17187120	15491688	26328365	17189840	16821284	38214885	27687314	34245609	17700660	20081937	16887379	7410862	9671796	9981243	10744962
116.960833231413	136.293220789495	1297779	1457849	1309141	1300539	1351376	1394285	1462520	763008	1485583	1030094	1120562	1463521	968302	1373549	1496326	889520	1335940	1145764	1267979	978071.5	1409350	284952	1527041	1280705	1171229	1462120	353941	1460629	316225	1577083	1215600	1317911	982410	1137174	1248660	1713323	1308427	1415346	1974964	1303058	1421253	1838799
116.992315307058	78.1011920367476	1534008	1875869	2082502	1366143	1229346	1616628	1496183	2337324	999146	1050833	1278787	1524731	1155224	1954181	1521782	1902121	1738062	1272534	1290332	1321668	1444820	2194399	1104764	1383613	1359443	1046351	1478771	1485979	1167447	1062775	1273107	1291746	1409089	1055631	1003637	1180452	1435793	1886740	2008981	1769545	1683134	1828513
116.994747906829	119.329322274906	0	0	0	499126	332820	0	0	0	643726	0	0	0	0	0	74544	212092.5	0	72460.5	5272	0	313724	0	48700.5	0	0	0	0	0	0	0	0	0	0	0	0	210205	0	188931.5	244338	0	109739	0
117.037628470169	95.9259714554069	298316	378808	905074	1167380	1666248	303635	147371.5	876223	244962	690834.5	545268	630684.5	375371	907089	525794	562318	2201975	1305447	1177387.5	209125	145563	672037.5	295847	2204005	0	137335	566723	887551	1560189	230825	421592	210199	692786	204378	459541	315833	627393	1594342	512956	1703824.5	836550	189542
117.054607219747	28.9353462027733	579224	584615	545213	548496	647543	419930	499703	531649	797492	497543	547574	548258	462293	483121	488161	705550	543357	592197	553673	525081	511861	666140	340219	477377	475704	709937	641380	450825	454291	536426	666777	488089	423836	453850	496183	508498	601535	546469	470479	373348	619909	531702
117.054623539972	214.117785802305	589505	856804	416979	694966	1204441.5	1143202	494582	1541857	1177617	1010466	957491	1267159	673767	858669	783064	919803	489256	767398	761844	882717	1253150	2215855	585209	2060223	724414	1157565	778143	863661	2215852	367444	651626	253023	1378231	854662	682727.5	1146859	549280	479881	647397	1046272	1509215	841369
117.065417684453	231.616743801919	0	76554.5	255466.5	259715.5	171064.5	490001	0	0	601380	592136.5	0	0	0	717948.5	492800	0	0	396510.5	0	0	327807	72526.5	674145	539574	0	449750	0	0	0	0	333487	526964	0	0	0	0	674076	262849.5	327993.5	326506	574400	0
117.070170585993	30.0122285201689	0	114702	0	0	0	204320	0	33286	0	184983.5	175672	7576168.5	207908	107170.5	224981.5	0	162807.5	136514	0	141007	0	419542	106692	199300	115278	513766	408071	195052.5	0	125372	0	152609	137631	0	854982.5	3370664	108645.5	1584237.5	0	135662	0	0
117.073959044612	84.8528798872594	79533108	61153278	50263499	76383874	29982928	67052199	69108279	117584827	46787613	48398691	43690696	74062368	67188528	52482313	47185003	63327720	81723637	65896071	51371042	92737939	84714364	119083457	99661825	125611963	101796910	53377570	96588913	95855088	54294898	81830308	62852918	103960799	106927970	91836922	89035968	100515929	93330636	89678169	73860251	74868764	74497200	78721074
117.281293048367	92.02937984237	2490172.5	0	1007937.5	0	0	4195212	0	0	0	0	0	0	0	0	0	0	0	0	0	0	0	0	6337606	10749828	1167787	0	0	0	0	0	0	12281671	749323	0	976161	0	1903762	0	0	22996929	0	0
117.28997394301	93.3822344224684	0	0	0	0	0	1198688	0	0	0	0	0	0	0	0	0	0	1698762	0	0	0	0	0	0	3025563	0	0	0	0	0	1066339	0	1296635	0	0	0	0	652788.5	0	0	3892345	0	0
117.300191843199	278.370320164071	441547	242112	711669	198107	326187	451090	231680	356431	415488	284173	168687	551783	298544	664406	212743	439184	415225	457107	356091	346291	295826	710502	316135	379806	240887	352387	307837	391794	285857	387779	273335	432363	799470	381643	234477	637060	260203	245412	177552	259563	134246	637398
117.300421164528	77.7753254878605	1796592	1982030	1607386	3136823	1292737	1620532	2065916	3224690	1206921	1567632	1940121	1820051	3946316	2232053	1671259	1991342	1693244	2122978	2940618	3449524	1880121	1897367	2039914	1429401	3118988.5	1975231	789525	1639922	1689144	3606030	1863699	1328146	1190712	2039667	3929680	5797932	745388	1911396	3348623	3058002	2947859	3520909
117.563522836961	97.8447134240117	0	0	808758	0	518133	730141	2008507	419898	0	0	0	0	914430	991841	0	0	0	435763.5	0	1269476	0	0	233250	2503530.5	0	0	1367463	1205876.5	681964	1026495.5	1918849	0	0	608209	0	0	1912638	0	0	626858	1267999.5	0
117.576027794406	86.3861580165907	0	393555.5	0	0	0	0	0	0	0	0	0	118634	0	0	0	2016122	357276	642736	0	0	0	0	0	0	0	0	0	0	0	0	0	0	0	0	0	0	0	0	0	0	0	1968795.5
117.663055101454	296.430012650524	1283336	695618	0	271360	1343062	0	0	0	928791	0	0	0	0	603285.5	1124994	0	246215.5	0	0	0	0	0	847662.5	0	0	428196	0	543822	0	768645.5	0	0	1143464	0	612211	726700	814366	877895.5	524714	0	374243	899195.5
117.743685900445	76.6405583824345	768844	917579	474831	891541	718246	1048748	833119	2015782	1065689	900681	528131	2344319	817209	864875	886418	619222	450926	799968	915248	935045	913594	1286908	1092213	826396	899196	1698780	642493	1071671	759557	1215097	2858568	689708	967112	1700567	1572265	690058	910538	857354	471552	909725	1013068	1195828
117.954509433109	128.688773858421	21065230	18029238	20782709	25237835	17334970	26079190	22653713	11787745	20332348	17081312	16327559	21014384	14756542	21360238	21137670	17453654	21146579	17668697	17949846	16932956	20601632	25123513	26152503	21940838	19144748	20037966	18700081	23113275	20299776	21684786	20481183	25767135	22309002	18795635	18928516	23453768	25377852	20896791	23192525	24973133	22714106	21147796
117.959545617531	27.5725067523348	174389	184997	177987	330560	183360	216389	196108	156619	176055	142203	183110	213453	218323	162743	175034	182244	178664	185451	182184	196189	156498	255003	198775	236479	206088	177595	254801	199286	149208	156814	195834	230790	185607	164131	182072	216744	219007	188083	179839	183128	195287	169650
117.959600068477	230.973467209015	224565	447030	495291	264263	186668	511431	298291	499479	317057	107196	398036	585414	598978.5	188071	179961	410426	369036	451301	499094	974091.5	324440	644552	469565	1458210	212294	428286	396333	375202	477491	339678	326358	445303	251707	222526.5	505958	272162	693428	341217	569598	241608	170714	376584
117.990514717101	111.655054598303	427310	537158	543328	498827	378678	515106	487483	274084	505855	314530	358316	256003	342145	589281	428793	366634	368525	369340	371120	370310	452053	487388	515062	616450	536999	443889	369003	468380	452281	513464	403112	716798	645113	409533	504372	564720	496119	521674	335782	637787	387306	313510
118.039624144005	78.4912439878131	304601.5	405425	694734	0	615114.5	344288	231689	495917	302638	59114	180066	13440	35363	438834.5	200888.5	89759	0	0	104300	121057	731274	104125.5	438784.5	369024	342630	0	162387	251931	14668	378472	477870.5	482875	291267	714888	203757	0	211448	902926.5	45942	453936	0	0
118.046929226045	127.886996158431	2520032	1585463	1684472	1788588	1357209	2180458	2398242	524206	2073628	1073823	1518613	1675718	1532562	2013113	2275580	1507123	2627863	2013561	1280607	1581651	2320108	1732454	2497398	2115656	2497736	2208927	1954122	2256882	1908667	1823198	1726181	2133577	2176203	1484127	1011070	2437548	2820924	2379624	2381268	2244040	2083632	2124340
118.046945946193	287.446704183127	1994224	1963086	2065066	2041327	1568035	2191340	1987938	2092370	1963670	1883758	1869843	1732702	1745973	952989	2012103	2073611	2040480	1996718	1573448	2071285	2158024	1998001	2069838	2114403	2056831	1508162	1780066	1945018	1994177	2049809	2185853	1947391	1778537	264858	2070425	2096375	2073710	2059572	2044178	2046706	1552571	2129619
118.04988199063	20.7706385348942	1077187	963099	1067809	923475	962345	1177685	1022606	685727	1147278	958078	644815	871217	821695	979971	1126191	948820	1160905	911207	803959	594898	969611	1002375	1117555	1029395	851215	1079492	683447	1009330	841170	951299	851972	951278	1259108	852639	1046913	1222156	917779	974885	1092181	883278	929360	1020435
118.049888706246	293.936521085954	0	0	0	0	2833248.5	0	353873	538581	0	1145594	430593	1027117	367516	0	0	497547	2738280.5	476825	444606.5	2561502	1403072.5	520890	0	717594	1653673.5	0	250778.5	0	0	0	452173	0	0	522087.5	0	0	0	0	95493	0	0	87902.5
118.061905266552	77.5800229793463	19147173	17837432	11941567	13048404	9304136	28775796	24189734	47637115	15522884	12081965	18805119	9980017	17848051	10803284	14416747	14371165	13131783	20241837	12395783	26014134	22960794	14518446	24519156	26478861	23096572	14908321	22389113	27714383	9356822	27056781	19545874	22047439	20184875	13904164	14824459	14346118	15624286	15746073	16714712	13431653	20105079	21998858
118.06508837484	135.155857459737	816579	1092393	952222	897579	995622	799654	862471	1260948	1177152	184619	1181848	428725	1224342	796719	987092	1056632	1006009	1104528	961614	1037492	849932	987387	849225	870956	936110	982581	960076	862021	945279	335219	949261	917572	900092	1062489	949993	956026	953033	1065753	832168	881121	837603	850953
118.0651146929	230.652409514304	1098752	930660	868363	531966	1407940	1322668	1316729	700001	492960	1449661	1917322	1305093	1420813	564973	676044	1052116	1568000	1796044	1257338	1467045	1419080	1812495	1149431	1482575	701687	1628909	1366468	541170	1588946	1350216	1177862	1117355	992400	947518	453669	1868197	1566481	1276444	1161560	1420166	1469512	1540769
118.065121723186	63.8685755007509	3738098	4683963	2803873	3216557	3038978	3394443	4314934	8500267	8043674	7429597	3901104	5421456	5567472	2217457	3743831	4437822	6757305	3889989	4920417	4568097	3341923	5675090	5227179	4056316	4119113	4534453	4803506	3638168	4290354	5939624	4212361	5472695	5444222	7937786	4955678	8096734	4630295	7843006	4244694	3576377	4289146	3978962
118.068497742061	284.130011010038	3784963	2275636	2037472	3025784	2145853	5102521	3935240	4654597	2246625	3918686	3197382	3761051	3922671	4062523	3707902	3441636	1979313	3247730	2789552	3754295	2892646	2512297	4730108	2925637	3052651	2326058	4337057	3320901	4810799	2723122	2698424	1684078	3052875	3997919	3766932	3319255	4727376	2231914	3041831	4663258	4498597	1463419
118.06850058755	25.7382331183528	1994143	2132434	2193560	2048679	2056073	2316944	2174460	1937912	2042148	2063679	2300567	1888379	2031402	1840694	2063956	2164006	2027189	2222134	2046110	2123064	2017895	2338615	2159414	2470347	2137968	2003614	60186	2078844	2009956	2226163	2047377	2376349	2300809	2303585	1881069	1918094	2345358	2046972	2006123	2387532	2093112	1947027
118.071182742817	76.7535703698964	230028	914431	35025.5	0	133731	468074	319061	2050372	413219.5	0	113853.5	345138	350648	630319	242131.5	0	178333	0	169913.5	327099	558314	569791	2596405	308721	267633.5	224673.5	201106	0	276592	438381.5	490042	325806	350183	326133	463505	0	320877	264420.5	133252	4297760	598071	0
118.074863619028	77.633593545814	4911897	3885663	2529107	6425894	1478558	4543162	4328660	8081525	2593021	2690183	2231616	4287544	4297592	2880671	2565322	4127445	5457016	4123544	3490405	6073610	5437014	7932360	6083761	7908769	6620581	2963033	6391511	6356998	3635352	5556602	4244787	6540925	6841706	6467339	5692413	7340462	5745674	6020502	4665414	4625319	4675401	5334744
118.077327065271	79.7000852191927	2042538	1414685	1416344	3462621	1212051.5	2194678	1275113	2284604	1910133	1175996.5	950691	1642915	1861267	1089156	1483533	1752054	1795624	1374972	1424846	1345439	1504072	1354829	1424049	1334027	812982	1742337	1171750	855895	837337	1529073	0	1964517	2288014	1590967	2040126	1154109	1635097	1867404	1888946	1324780	1833983	2220529
118.086219873127	76.5035838101682	1298356932	1617678654	718364607	1247638188	1101110928	1593235734	1474459924	2386961294	1364581966	861684615	866530432	1201325503	1238330716	1166529077	1366012942	907024783	870439519	933876207	1241195135	1415515607	1417304968	1806116327	1486399658	1613539426	1768641390	1211262428	904653744	1482551005	972894201	1806294128	1821134705	1455169243	1786769581	1930252923	1583461197	1274048795	1231107357	1809283225	1021422153	1288654366	1352381472	1419877060
118.099008017197	119.705128363227	241543	195903	175133	255474	301825	214558	239328	298350	306454	165244	101801	70684	248126	250424	296295	276155	286115	266104	267039	284502	232989	178524	257286	311655	300862	285864	285222	250316	291181	271964	48027	251046	316458	297144	299439	323242	273761	312931	188690	242207	190007.5	193819
118.099110986154	208.017963348368	1016695	676282	947115	148194	388734	870204	579015	1063101	655668	229720	529409	504726	910830	506709	455071	335445	815844	318117	576498	249439	1190862	449139	942531	668794	904372	351255	705883	159119	368447	1089617	477102	1304424	864689	307603	865619	456367	960626	998786	881261	660112	262727.5	1432532
118.100030041387	76.6417949692701	0	463540	94629.5	0	0	428175	554899.5	1885053	1009803	0	0	455883.5	684697	693128.5	0	0	0	149716	539794.5	0	0	646803	838206	298375.5	549674	0	0	708447	348739	784963	1407237	444525.5	473151	2868617	1063062	0	0	1880161.5	0	0	0	282672
118.107346080061	76.7813683708547	250925.5	283961	0	0	995207.5	0	0	0	314225	641795	183787	0	508083.5	0	226846	0	0	0	230869.5	2416244	2925728	433207	0	0	0	0	119839	0	0	0	414836	0	0	215854	291470	0	0	0	168983.5	0	0	0
118.109721910972	76.3145530530815	7000783	8190717	4209771	6962097	4526596	11452324	11045989	16385222	9607984	6401733	3774574	5382218	6070367	7263855	7690709	5301076	5148826	5819860	5983468	11126765	7896639	7368838	12470135	10396421	12151897	7546221	4092313	9517050	4771808	12515270	7756826	9667630	11119791	8389961	6850064	7019349	7963070	9100505	6928084	8431818	6526883	10004246
118.132779591847	76.9137252022038	208719	1619633	0	0	0	233765	196961.5	681219	313712	0	0	0	0	0	1628379	0	0	0	0	97453	280993	0	933155	783192	278191.5	0	0	0	0	368240	443952	1079922.5	0	0	0	0	178947	0	0	0	0	0
118.146085590628	117.77763957193	244754	311246	297835	241068	388267	219426	187594	279942	359959	239527	219997	213808	282189	316790	293559	295838	333239	276120	251643	228224	204861	141431	202513	355498	290927	345899	314312	244216	376755	273835	108913	277830	343946	292054	293574	292717	305125	348955	287512	359666	144430	202074
118.146217086989	214.856969128132	491992	971620	795327	743618	500904	888305	1028336	1079576	1333704	66132	499563	720339	905484	1013012	1008460	346014	966809	592266	448446	641719	1064965	477912	1031071	238310	386774	929268	514793	1040375	909701	1136996	572773	1010465	473403	193869	793002	202551	990737	690806	559230	459338	428797.5	1164152
118.43034505622	76.5527657960881	723394	1012879	372361	965399	849808	1138411	1010306	1901967	1088122	752590	619796	2412370	925751	983161	911666	832055	549923	995518	1086166	974964	997932	1279582	1156263	935371	966916	1822099	584707	1308569	707648	1315063	3108956	1105768	872236	1759537	1640527	720197	899918	972934	545578	865870	1109467	1169089
118.529733793756	186.188543328367	0	0	0	0	0	177222.5	164550	176778	0	0	0	164917	0	203438	0	0	154446	0	0	0	157946	0	0	35678.5	170556	0	0	0	0	0	0	0	0	33827.5	0	0	0	0	67787.5	145853.5	0	0
118.547646684862	33.8105614504133	65703	77371	250418	44003	90179	91200	51135	289585	65342	56569	72885	76174	103490	65797	277126	137881	46888	69212	102618	63764	68443	57462	90146	73769	64547	77204	65227	87269	79811	60274	208947	122618	74550	90987	81253	82349	263174	58216	127057	97992	88269	51475
118.547664925286	102.558277342177	2248180	2834069	2135354	2297270	1661229	1682019	2243744	1590721	1579070	1491542	1069102	2546556	1214352	2182154	2074934	2460263	2180732	1401107	2002372	2023174	2410837	2191994	2764740	2579501	2258495	2185542	2329316	2702415	2744004	1929199	1741289	3771418	1929625	2073681	2497068	2700015	2351137	2201788	2218630	3461739	1996383	2684995
118.889002416305	65.749374496534	1055289	852896	503914	408617	368486	1865408	502516	0	526250	397715	1490895	2016830	1766964	786723	1419743	2181543	2923117	2904953	307264	315058	3884899	3458779	472240	312415	2631146	431131	497336	2552965	455413	819671	1841055	859236	959063	1079662	612338	1059648	463111	1905392	0	1567290	1457677	3620291
118.981786189191	270.2129187858	0	0	0	0	0	719720	0	0	0	0	0	0	0	0	0	0	0	0	187685.5	573706	0	0	0	0	0	0	0	0	0	0	0	0	995075	0	0	0	0	0	0	0	0	0
119.001044055524	291.779445670752	950533	881718	697843	1541996	980514	1028917	635769	0	1531426	521959	463937	738100	385173	1179731	902910	686188	721095	322853	337663	534015	819899	1069447	1160080	518325	576488	1034372	643471	763911	575777	517245	647271	946894	840561	323942	882222	1357539	795406	1224313	1270082	651841	1345384	993376
119.013688590731	26.634996746223	191226	208204	173876	248975	196482	241996	216111	174392	220096	191131	174031	148091	186734	210820	201409	195951	221289	171068	180943	186422	202844	235108	206495	224884	235818	180690	193490	181462	203552	217758	181686	188248	182746	196612	184363	206244	211545	184828	193546	172755	184495	217777
119.016159653544	74.8058455989588	3881619	2869446	4137775	6530220	2598013	4400939	4063811	4062793	3152338	3290298	4022152	6908199	2798604	4871072	4143202	4784381	5118997	4597594	3255983	3608841	6153217	5770724	7578957	7847856	2816666	2572964	5422354	5584826	19123348	10043141	3965558	8060760	12981307	3231167	3653903	6852021	3226066	4695166	7137182	7242643	3662190	6745439
119.031416902553	185.986445742668	245048	0	370255.5	163713	2792032	198973	2429732.5	181610.5	188302	136897	281475	115737	301251.5	131020	127177	651471	158157	1e+05	194329	184296	178235	0	116926	167530	158940	201493	642647	126324	193977	201942	739921	426260	129958	98731	125793	145945	609507	207675.5	141356	148501	308137	155953
119.04528812742	97.0020136185366	2019155	1999034	1556136	1923549	514619	2275448	1639089	4956404	1207178	1020807	1287206	1631220	1294370	1639075	841465	1590590	1202482	1464854	1599180	1490554	1637786	2660555	3358565	1618077	1719076	1223051	2001381	2384801	1456230	1977777	2070104	2874631	997931	1993654	1695397	2076536	1347143	1714645	1930033	1983256	2292809	1372889
119.049132882346	76.4061138581317	1985606	2598843	1321379	2508536	1989752	2676495	1854626	5649778	1780725	2367685	3689340	3356785	2341734	1544140	2040574	2139588	2329583	3413217	2380057	2504784	1883640	1884219	2318973	1902548	1908269	2084456	2215949	2998442	2156034	2260825	1579326	1999339	1679320	3008719	2700213	2695583	3552109	2958374	2866240	1195588	2021410	2015155
119.052616573796	121.537120935622	155096	109237.5	204295	114527	301949	61861	206102	209341	259899	31648.5	128198	0	67432	109558.5	0	0	215966.5	149930.5	166094	163757	174820	168561	46087	214436	51508	0	0	132841	43166	99254.5	288249	178405	484456	159330	155363	502660	248895	68888	59237	43434	76670.5	235154
119.052982768413	197.3262888736	357780	292624	232595	356585	183656	202409	211460	135258	239739	128079	199446	111730	327846	193935	239159	144403	232718	195241	233997	199811	236022	100862	478372	203265	262466	274173	270556	326478	149896	239602	230415	402064	236916	424987	297312	315041	192469	168118	308998	118863	61508	167421
119.06216417605	44.3004768435263	4952181	5369076	5321654	7073096	5388034	4739250	6219993	5934615	5341658	5797293	5647484	4696029	5579867	5729045	5868131	6855900	4654141	6643000	7213329	6740343	5299843	5245458	6001953	5508351	6584875	6970012	4643368	5956158	5166056	5927332	6066374	3815290	5183523	7105777	6062548	3958082	5660249	6093027	3942836	5402657	4747355	3264951
119.062189807224	115.057779054648	165606	188199	258748	430390	480666	321684	257832	292047	446775	379550	362242	355437	316165	225916	442107	338589	364805	382543	293229	302914	249423	347058	243355	325094	245644	247585	281912	363938	278767	383480	264129	422539	353893	273431	373868	292989	229206	311408	146277	248990	325326	232731
119.064555844899	81.5083405083399	1463864	1156796	0	0	0	860855	2121065	1961288	0	0	351314	0	2318552	0	1718284.5	1119124.5	0	1045429	4033700	1228842	1102721	3471330	1601902	438410	2937510.5	3984393.5	380320	613755	0	917487	1166420	950717	4681285.5	0	1760442	0	1327761	0	470090	0	1013810	2587760
119.071661450587	121.172611701405	134775	171323	171497	178400	231400	123969	127746	198211	68085	202223	169393	237178	76192	202963	320229	186413	159420	161432	152793	187682	99798	169122	166634	206398	177811	276408	224677	129181	114010	132176	75102	250118	315798	62988	255864	238333	140071	238372	234527	172547	124503	100970
119.071733679688	21.8794535711037	180726	182499	131896	217547	169837	146018	148301	110048	103872	33849	133928	41745	163319	151418	154063	143597	180254	146940	53598	136990	164258	161249	130068	168377	137923	165356	40361	122870	32895	150859	156095	174435	161733	146859	83385	184547	144775	188757	186221	162924	136076	146530
119.071750117041	185.77811562798	367789	354259	175823	295542	520952	327909	314064	51353	358926	100288	111880	313869	58667	362372	207255	289498	175247	330705	317211	492407	351442	382397	186179	309573	227028	263914	307845	274282	238642	316909	340653	289461	459492	319571	189337	291493	262272	189855	204415	262653	123062	358543
119.08151343569	104.484534401627	317010	718825	1097794	796191	942401	1015564	1272577	410152	1167657	247184	323657	777115	210798	890088	412593	1000721	744468	448837	723160	543497	656897	714865	825607	1148815	827303	1308470	901229	245446	831015	907634	809280	950690	113292	672627	1085486	761586	1171508	1177510	594822	594555	870912	873227
119.081525063871	33.2123857366268	1635158	1195883	1610952	1067076	1508010	1413776	676295	640186	1892074	830944	856925	1084466	609526	1218440	1572960	1227891	1382922	806389	902765	777390	1236951	1197869	1516963	1270470	1153814	1355794	953300	1412042	881953	1032007	1171205	1233114	1620636	1030180	1255664	1470889	1355885	1477353	1377141	956128	1275194	1337979
119.081544834837	246.139750865187	3843730	5405878	6244476	5184386	5807162	4891955	256305	2179775	4404922	4372641	4934920	5446031	2816679	5675023	1627049	5309598	6014465	3853778	3771643	3734324	5436857	5289582	6489563	6538941	5811466	4877812	5178025	5211180	4695670	5212809	5492161	6659285	5593774	5306055	6062481	6240250	5199407	1131164	2952775	6167866	5533971	607208
119.083337616331	76.488338068811	4450855	5007662	1956802	3668808	3737026	5843668	5002502	6591644	5369262	2441682	2328945	3309202	4059120	3890423	4362790	2335325	2832178	2865913	3862915	4102406	5116614	5659549	4711967	5044318	5298191	3441716	2602452	4222791	4135756	5865517	6267186	4496823	5096296	6462545	5156508	3566685	4491282	5158674	2498272	3934609	4266197	4393025
119.085494199748	37.7943559419159	429897	411102	509736	412648	326048	496347	426514	218902	339167	465695	292739	261653	530474	469740	525926	490509	359853	417115	344474	366416	518759	511865	337891	461889	388811	403638	349698	316145	277452	470452	548233	361101	310038	461487	333457	403664	384883	349919	351405	298000	437705	420766
119.085574023683	215.674017506367	348694	1021545	430482	282948	487048	511087	397505	457119	370164	633316	636788	86043	983905	294572	432309	639528	491969	358183	255179	200759	336046	393233	554757	521061	270859	684041	832934	601566	429741	229103	351945	403208	417779	815722	225340	686780	626359	303785	710555	121771	359478	768847
119.08963265584	76.1506099783254	73651897	83486516	35497726	65592430	54090210	83887098	83691754	130496207	86382254	47664227	42605201	62157808	66040225	63146298	76059346	48654211	49845808	46148725	68095450	78297613	76464505	95336654	82580272	86998760	82176905	57711485	52842252	79968293	51738347	93410900	98668787	76259301	81102990	106759956	91809552	70523509	67820325	93300870	52771761	77531504	73805572	73765241
119.092538676973	77.1213341995983	1672803	2101946	647209	1547857	1320323	2246493	1968241	3246217	2401889	1332957	957841	1355979	1409465	1522498	1928165	1004045.5	979250	1005979	1493679	1892626	1902124	2320944	1976123	2032571	2663496	1350933	1218583	2047071	1344807	2444294	2645469	2117004	2311908	2785727	2106303	1747185	1571559	2192900	1170331	2031921	1842389	1720760
119.117888209024	253.52870516012	755259	684888	442363	812156	662260	734031	680646	580625	960945	757021	679928	606200	644474	692987	732109	601760	513178	566853	643134	427796	455853	523915	327801	577670	618778	621175	498719	730589	665915	627200	797214	777673	646873	558552	596593	369871	515149	390438	696363	550161	824224	829444
119.119696220913	211.186432613307	742907	577191	128878	283698	550356	301438	205921	70356	301616	554331	172175	298281	520536	647034	532765	463976	597592	513304	635550	219280	594571	624252	226812	622031	373998	126679	238475	774997	345471.5	613224	133236	602427	677791	218250	412148	304650	793643	408755	719952.5	301548	243353	363359
119.119725056177	117.518472636991	239090	227629	227136	228834	275925	143551	228850	182060	287444	251123	279786	91876	250980	180008	158775	218253	302275	205732	252141	213970	167377	181209	203943	253649	261133	166487	302583	187933	318164.5	210809	180617	198882	240987	264553	256078	54573	218728	265966	218787	181597	170078	222915
119.522941747127	33.0263846603279	549871	736713	530113	2160350	627173	570609	576569	512349	686677	486396	533288	545228	891561	485521	724105	499270	410261	444111	576368	579027	556872	628938	941126	741089	594532	618921	490307	578578	456328	588472	726364	931902	533816	546810	429002	500483	543700	697225	491660	1574309	715742	631079
119.522974023161	270.832562763088	35868	717538	1284531	216337	550283	2741282	1281908	539923	148939	595193	582331	737306	1987756	373556	3787	557809	746809	657417	2162542	7190692	290170	1003522	2381969	3444542	795294	443225	325329	450032	1401993	584157	668152	2510862	8449888	2503570	597496	142293	1750076	391887	897328	4157090	2209624	393106
119.537273781018	111.174062266935	792945	557041	326815	579008	264918	309684	454940	69619	497201	300891	208951	0	0	301176	3403903	313009	384840	0	52914	0	528356	434413	477170	260981	153355	547435	126731	571085	1620831	227819	276859	1166572	276105	312598	334166	675818	226910	882015	2133395.5	230900	546829	287579
119.546391532683	99.7456171161657	316984	360792	495691	483001	562575	362125	311598	655350	161853	305987	556297	212717	455920	1419675	309224	367671	476431	443274	361810	591401	410120	376717	475945	625946	322830	725272	309637	507514	305477	486422	368621	504315	592764	655690	408106	809996	395622	563975	585800	655050	460512	479178
119.555431666477	101.469384924207	555940	356377	1847642	1774557.5	674490	672762	542832	378562	295308.5	522089.5	352882.5	1021611	909959	547991	0	905137.5	528165	286059	1376835	1733038	887849	1272349	437877	514905	560470	524455	2256633	519612	1320914	257825	595281	342599	1112487.5	953762	586653	385400	689143	468622	239928	609420	478020	612989
119.714337516588	83.7705187649682	363544	392332	931618	598918	64828	323467	245536	664872	217163	382714	499754	912359	223996	268191	551763	260091	346317	347793	367367	237397	409760	225760	297104	509346	392414	598001	368791	288295	190114	256752	726338	417534	209077	156081	207936	377909	1562453	453678	444671	254923	627731	460704
119.752061187934	60.4183766434684	0	0	0	0	0	1318418	236703	122703	0	0	0	215680	1117699	0	93198	0	573722	0	96745	508499	199723	155810	973798.5	219841	0	3182822.5	2016891	511968	137836	420074	152247	257209	163626	574866	0	0	909262	112724.5	217403	566309	220135	868994
119.950377116464	130.908110578089	1412304	1415499	1215561	1549650	1451980	1525629	1303116	209423	1316973	1158430	986786	1458761	1072128	1563878	1667945	559751	1744781	1021291	1340272	1110315	1520478	874968	528596	1301924	1262525	1293727	1312350	1287960	1327094	1400650	426402	1879538	1391016	1268247	1394125	1753774	431545	1614686	1805415	1503850	2085115	1777585
120.003155846969	82.0526205237775	19570698	20374776	32852178	23176655	18399860	26227900	23487833	25824742	27629338	21603840	23135798	22021692	26852237	28583926	22322858	28666284	23362930	32396321	27918167	25866865	28371573	35151195	23685276	26898365	24252007	24093865	35633144	26177877	30323277	17612356	26530651	22272459	19569946	13251376	22470942	22267296	17422052	21531057	26897283	34396990	30007009	22659341
120.011372866756	106.853791456027	0	64388	11349	4872	43471	210788	40183	186002	136660	101176	179244	128657	293753.5	59253	52434	2066	11255	1377	0	74083.5	5362	910775	33934	34555	67246	73468	118772	205962	76623	0	0	0	301880.5	131045	30630	583579	100381	0	439255.5	15397	26745	562836
120.011515714011	185.00805544677	201728	182054	89513	117430	111242	226881	198484	293425	206703	150751	109601	349816	86183	280429	134991	144033	362453	71342	0	86829.5	157385	86229	163373	139482	209427	110298	112839.5	192312	116361	145419	0	155842	159675	175729	193766	123965	151482	0	303214	264021	236893	125757.5
120.019625005393	75.8264089996821	0	0	0	0	0	0	0	0	0	0	0	0	0	0	0	0	0	0	0	0	0	0	1359723	0	0	0	0	0	377450	0	0	0	720929	0	0	0	0	1409289	0	0	0	0
120.025486895713	104.54551211291	537073	601847	1080600	666843	248250	1012687	795031	658024	737180	650211	517590	830846	856343	841760	405355	756540	691951	525107	695409	839853	720676	634544	716767	1098623	720537	654470	862896	647944	440642	644065	703486	1092037	664483	568370	752949	558123	703179	883458	919669	949717	686615	716909
120.025490507071	189.075052424524	1110149	3621644	4233481	1290161	1510946	4075859	3895228	3912440	1004744	3058522	2912589	3144908	4118659	2623556	1242291	2790190	3351354	3423094	3756217	2686108	2608584	2773440	1766417	4835752	1640095	3192763	3041421	3040665	1452882	3624081	3056771	2903789	1464920	2969815	2540376	2706528	3881789	3095489	1832996	3989855	2645889	2099104
120.025507619268	289.015496996294	340908	616589.5	303304	293491	451714	929979	642094	285928	261561	472295	709227	391649	902143	409306	478600	399102	492995	294078	388421	1523767	283758	445667	740225	1320358	533225	366272.5	551664.5	498022	374182	404106	348031.5	912888	932018	904532	503458	388291	1147171	346036	399063	525570	629103	413661
120.02553517628	28.2802497877042	1027547	1018206	1124374	1229715	1084104	1262935	1228032	940930	1012085	913500	927842	1055781	1190696	1205177	1107317	1010871	1166444	1005111	916328	1193480	1146658	998557	1188210	1287653	1244097	1044539	1026222	1255209	828469	1189551	844919	1246260	1079533	908453	947034	1108279	1257782	1139366	1179190	1092427	911500	1028152
120.041446989301	83.3507910636317	3944589	1954969	1372815	5392651	613600	3583252	2505512	3484637	1574023	1246024	2177368	1304929	1385820	1871713	3306741	2045593	2637973	964438	1818900	2220825	2326362	1598824	2098239	2549480	3807101	1848657	1883318	2099576	1392559	2069335	1196366	4188014	1993782	1083368	1533598	2067274	1357111	3109699	3650701	2222659	1760336	3156345
120.044409435794	138.420260293093	2553197	1398605	3604473	2020898	2402964	2631270	3877268	2578142	2628488	2893078	2799598	1841805	2595867	2215381	4276044	1443226	3065422	2290534	2375314	1800730	3445509	1791915	4840168	4538178	2919380	1692578	1226535	4004015	2722463	3896972	1779612	4234751	3630733	2009858	1926709	1900602	1702382	2175857	1325570	2859361	1876540	2517051
120.044425205903	25.8522033911394	486528	427678	477341	365496	454608	448079	498656	439178	411671	415088	388727	358864	413455	419737	474037	447275	492229	417670	473726	403652	463800	422203	527014	531154	553575	501376	412220	499889	461554	542004	366163	567397	538454	452727	432220	392619	572426	471629	502795	553954	415474	477419
120.04445034444	294.195750752034	6835943	5807961	6119180	5200595	5948352	6126506	5861882	5132100	6673604	5041412	4854054	5067739	4607922	5700590	6711736	5173171	5872551	5066430	3187096	3791131	5709327	4742705	5960243	6121945	5570361	5374301	4868102	5779533	4927842	6197855	5437670	5692463	6026477	4828997	5817858	6602655	6238926	6223921	6211755	5549860	4621359	5905203
120.055713456227	284.357162980175	1346407	2192476	1138515	3291019	2469689	812494	2542316	260229	2400980	2576872	249585	3232385	3078819	2983380	2566316	3132928	1562868	2193970	1437143	2786551	1663589	3431870	2431537	3134321	1563964	1253234	3864853	2508994	3837570	2804214	3786669	3491925	1266752	2752094	2399363	3239424	1583507	1075123	1064066	3652256	4179573	1347405
120.060576028369	115.807534884454	162386	1427208	0	264884	50639.5	137816	133338	241898	0	1281530.5	1912602.5	193855	0	171046.5	170173	57752	136504	157941.5	238141	53741	166076	105616	98705	158247	135285	208252	0	2198663.5	1126821	86336.5	125270.5	126161	249442	431380	0	168830	92617	142022	193652	176997	173438	170338
120.065519788838	85.5401673285175	674170866	397459619	235783214	791893219	151301471	537544579	393550969	557018950	302290066	225933893	461344868	353005062	311206473	310879652	518516434	367988334	501736905	294350424	484649952	362059675	429534861	394808025	372116209	406980194	555387249	307546493	386979085	377816012	294309849	320321174	328287411	596874803	298086554	236963714	321968500	386821883	230033919	585854210	547704977	360120974	503519370	484059453
120.076763618296	201.100044436459	665880	873922	627583	668466	834364	468434	671533	715507	900094	474266	455676	1120584	904818	610627	327112	460131	662004	559268	152001	571469	509624	886911	637362	889257	419311	783213	535714	246236	533174	483746	1450668	399528	685993	886555	408765	648548	374443	926157	439363	548895	827426	824252
120.076770805901	100.722456228333	746138	485333	87143	541164	383160	156206	338868	445346	211725	129054	376690	611647	704291	331448	247646	303154	292610	251162	351257	160239	250943	272450	122214	262803	516662	244101	361720	177638	250439	287238	258842	394264	221502	713115	259453	466407	447903	89378	61165	405777	263395	378990
120.080803078783	65.6050794373137	119187348	234453382	73640216	126176214	140440566	134686470	203770912	374600219	117980944	152045568	149526897	193304728	130297796	114142156	128558086	164336124	157610017	139182772	129442319	146069950	114748240	149642916	192388466	158541354	123875290	145817413	159358427	138506277	162487788	156155551	142594109	192158539	149842769	226286380	161551510	220065355	185926397	196429272	152562939	110697555	136643249	149758307
120.090500826711	78.501013919128	8614469	8638509	4460834	9570218	4766622	10080666	9104971	11638034	7967382	5155455	6354205	5870486	6432364	6885203	8122068	6322904	6011627	4625380	7035593	7253642	7753611	8089666	9297146	8556122	10081016	6895917	6040938	8169872	6080652	8996573	7612566	10038129	8529848	7775873	7015169	8079855	6745098	9416308	7896409	6752908	7287718	9025549
120.092989162753	76.8136072345614	802623.5	970712	485281	1150989	668623	1211557	1110531	1671255	1192009	600711	418676	922412	798886	738726	834540	575388	619148	602153	757338	847817	747763	1235733	964829	1161565	1233087	658041	636455	836205	810648	1264298	1531266	909605	1117826	1527031	1159168	824397	737571	1104956	658897	742741	978705	833040
120.101944694582	245.276349716841	591439	573393	603512	543419	450923	98671	561296	510507	493573	432436	114995	565868	560062	593838	498023	414828	496287	560312	720684	598854	642150	578537	458414	581513	289843	415971	310616	640136	487853	641520	492183	760721	586985	584962	694200	581050	760848	629602	599759	711620	500988	602882
120.101989498995	118.509848207653	150139	151752	211290	163100	169375	243694	164340	97927	236666	259650	245665	173350	206357	195900	215653	260962	154560	177498	161797	184232	174306	188161	210400	279526	240974	195187	183332	215506	225525	194406	222799	280135	298587	237851	149835	165494	220191	182726	153981	205571	142641	78791
120.104870234711	62.6347160585916	1739983.5	1134688	942110	2015518	384170	521568	1017855	1702736	471357	524600	346079	1731454	344574	476437	482227	660791	692071	489750	421867	484254	885038	195150	834171	1961121	360856	640393	608672	511442	515807	783120	0	867767	722878	1182988	538385	2854738	853494	872080	714964	631071.5	0	1649368
120.154331588004	76.9742687678271	1008310	1053978	350818	0	327189	1058838	1306007	1822112	652766	525223	391896	0	796721	477386	582698	420184	745289	792406	712314	1243865	1276229	1762590	1494735	1642651	1454607	548708	881082	1387154	607854	1532611	1171465	1444410	1491085	1725800	1478804	1278119	1208018	1433186	625818	964531	1081846	951004
120.418261059172	83.7517410165389	371864	321119	392120	676586	156925	302180	295122	469979	216751.5	229884	479655	922538	228526	234811	348190	264715	379532	312969	508100	229286	349425	200613	253603	248699	425959	575587.5	336971	325011	187383	285047	840106	555225	252150	153051	221758	392087	188221	464364	486256	289357	581442	407760
120.523236962682	28.9760841709914	0	66575	0	0	0	0	55124	92663	0	0	63234	112709	96048	0	0	0	0	68673	73323	101849	0	51717	0	13663	0	88647	76245.5	0	92488	0	43021.5	0	0	78730	0	0	80561	0	0	105401	46518	0
120.527051852324	28.0298413975015	0	0	98115.5	0	0	0	114527	63033	0	0	0	0	106858	40467.5	97620	0	0	72699	133068.5	132375	85346	0	0	78964	0	0	161016	0	0	0	0	0	86779	0	0	0	0	0	50546	0	0	0
120.536395728817	89.4693204845848	0	0	1483541	0	0	0	0	740348	0	1104611	454802	0	2232277	0	439935	170623.5	2110409	1187460.5	283205	753596	0	0	0	1514026.5	0	678431.5	850279	1416131.5	1526142	0	638539	238534	1134993	0	1597248	0	0	466007.5	612540	715458.5	547980.5	0
120.541984555247	289.018447891115	2203423	2477221	1666759	1962784	2236768	1833487	1828214	1952501	1240594	1454498	1679808	2526988	1844097	2024972	1946348	1628360	2078664	1382953	1694636	227756	496563	1913897	2134544	563903	1851723	2157324	1620805	1899140	1654729	755046	2237209	961784	1783038	2178472	1741518	1899574	2165151	2412477	1969321	1917518	2051164	2208104
120.542017781483	118.546979656409	3176227	4138283	2023093	2301595	3651634	3428582	3870692	1766908	3388587	1499244	1861387	3925179	3143780	3581000	2820901	1888940	3633334	2065115	2274357	2875980	3467803	1554682	3464185	2963058	3116065	3296385	1737339	2757315	2134518	3507411	3769455	3407950	2206079	3047883	2189133	2913566	3504605	4602022	3288709	4285848	3972748	3046324
120.96626436014	75.2228508957605	677530	647721	688246	640579	500555	402701	395028	0	1126287	300618	419230	282243	7805234	417037	398549	366855	329101	320243	848205	272431	249195.5	382715	460758	557901	402446	422190	526446	814267	330366	834568	396887	1115777	876021	405174	495750	572182	485316	488343	244786	413695	264849	568434
120.982667061655	60.2093954279104	289472	0	0	0	0	1250106	831677	0	0	0	149757	889649.5	408060	308175	254976	2490038.5	544123	192009	253818.5	224579	279830	0	0	259271	260601	61191	176924	991743.5	1319134.5	0	290467	0	0	0	0	0	288387	0	356376	305279	0	0
120.994881054865	185.214161476269	0	84887	0	0	0	0	88003.5	174102.5	0	0	0	360839.5	0	0	0	0	119394	0	0	0	0	0	0	0	0	0	0	0	0	0	0	0	0	0	0	0	0	0	116471	118251.5	0	0
121.006576293738	82.5296307203596	800155	383178	662665	353593	324157	390289	368081	268293	415117	292192	295589	777334	345545	395203	268259	466121	317709	552863	434270	402484	528888	470176	338922	357408	292179	375748	573723	384139	502624	1379449	390145	447444	891525	106995	319997	583246	292543	395557	403854	584897	438657	1160481
121.014940061291	185.316898057707	221106	170685	168362.5	223854	155178.5	249542	0	573344.5	179061	84112	133731	0	95871	0	158756	140538	347952	143992	104282	112834	108939.5	59700	191546	111661	197518	117740	130497	196421	83483	119582	119796	0	106381	134592	113451	121017	0	122356	318772	0	0	115372.5
121.019228271234	183.722492917664	16575943	16785024	12686646	7852506	7308243	21250708	26185457	28094103	16292322	7353542	6269482	34970719	8798869	30352655	12363552	5360513	32036673	8243559	2611330	4707317	15483554	8914933	14689467	9939426	7666674	8324214	6846217	15752553	5910099	8884071	7383157	9945111	9918720	8316487	4555487	11993170	11193867	6873294	29786973	30190458	20592004	9556727
121.023154619568	286.869558399423	129775	238978	360782	157302	330849	274203	411691	326828	150819	314517	251024	369356	427818	257788	354801	328104	307184	430916	358976	545781	171572	327114	447259	560116	244828	196289.5	271819	179621	343331	75063	346684	425707	436094	442641	269536	174315	345697	721291	444094	112977	293694	164288
121.023238883306	27.1564940535135	348043	332916	395176	460015	350397	381671	373105	253264	308437	319967	325335	298693	391358	299939	397675	311300	383048	306864	313987	367158	355423	330620	366998	436166	396610	332041	282829	395934	300087	367730	285090	429268	412685	282444	277240	344343	341923	389041	314560	350123	271124	328942
121.028418978944	29.0750977031257	213232	221545	161514	175310	236886	246363	175493	172012	199463	182006	171696	189012	172904	165776	145824	197767	220835	173480	208927	170395	191304	168377	168457	230936	198655	168331	157712	157080	168664	174794	200319	222655	1003689	176761	152173	184763	192173	208783	171198	237136	148892	149448
121.028422135166	209.268461987877	349849	256959	489418	285496	431903	652293	211312	330989	173836	226159	365459	315134	362377	317399	426648	323261	248121	86083	250843	246786	329652	513988	109486	655409	234740	279375	255287	288460	158809	252835	247199	190949	287402	203149	289697	397207	376396	469282	355747	647509	297652	226069
121.039617877934	253.440749212831	1116945	892712	878777	1083625	1249580	710326	714021	828027	739343	603499	325627	956108	777202	878937	625962	883129	753419	407364	720902	488805	967019	714705	948387	410880	451160	119141	999295	851250	820158	876931	1012823	833684	70438	1069366	794526	679540	466933	861233	818147	1000461	823392	686422
121.039633603268	19.2026490303936	335707	290456	337542	363604	329511	378547	352550	290356	352009	357179	356676	342248	360631	364337	354582	371570	7076696	364113	367341	359458	318785	403865	361380	359468	360867	376137	382505	113884	384367	362293	337502	363304	358534	389224	379009	325742	363620	356581	324540	374276	380799	373484
121.03971772873	125.72605907632	891225	1491177	456695	1071780	245557	1416014	1390845	769467	201396	354835	576178	1717461	1006553	1166939	773246	787695	1016847	654160	807393	872016	1088583	881460	1613494	922976	949284	1193024	753315	317851	413234	1083217	425203	1569845	868619	1096109	231311	1016230	176179	1412591	479904	1608248	1316934	939161
121.043539717731	185.334784898367	0	196705	0	2953.5	0	0	164914	169942	164717	1393714.5	0	207825.5	1539468	109123	203191	2192192	130410	0	566228	0	0	0	817077	0	0	1266233.5	2316387	12416.5	0	0	174147	0	0	0	0	0	0	0	140801	157856	0	147105
121.047648550111	57.3477764996594	1087150	2462353	0	1351070	1502799	1129298	1599628	2415681	2142503	1723064.5	1117303	6443732	3072382	1410635	452863	0	2010824	201390	714549	731756	1540065	301784	1216295	2029225	1269763	1320950	308851	423376	231990	1350431	901307	999015	1208751	2261016	363791	216141	1376972	3490917	654513	2778140	988063	792082
121.062550455448	83.2943411466065	2171514	1231695	661381	2469120	396530	1643859	1069642	1754303	908957	637567	1373922	991735	807983	846906	1490828	1037593	1415976	831813	1352770	987330	1165301	1161550	1032240	1288963	1734594	866660	1155018	1122620	849354	851328	1007298	1686226	996448	702690	843427	1171587	558559	1706631	1693842	1054164	1486943	1463886
121.064804215921	117.97819626314	311367	343429	330940	386700	348431	307636	296318	344229	411205	358519	179005	68176	356922	231008	288043	363084	280784	350864	324231	318465	273040	346207	290191	478601	309272	318521	316288	93503	324549	336430	238923	355503	460093	339298	332865	326125	400757	262040	249028	267457	260940	265282
121.06480564236	27.3512159041927	220203	224345	214106	267617	281542	280544	233072	253422	245419	227768	269310	215930	226665	208967	220607	249522	240634	232239	215981	204601	207560	302813	282609	257978	229063	248738	224250	243618	210570	216620	258575	282144	239819	254249	207910	196568	275756	238749	239490	302540	217514	236831
121.064868842946	213.399057636277	512408	356268	556144	397690	259755	676741	622386	422511	519675	255347	286525	574677	552608	421379	198430	239089	294610	316929	380632	457578	207419	477276	310290	840437	501562	164678	135323	391068	615981	437373	141114	476331	285236	199374	277135	447279	450217	391444	423061	626244	483275	328438
121.068873145545	83.188416455857	27933396	16633081	9363648	74121735	6572094	22342690	15666328	22555621	11654619	8809135	18676267	14239683	12496456	12425949	21567790	14560929	20324919	11836504	20187756	14788062	17755325	16538488	15142299	17436602	23037561	12862948	15664626	15445730	12095770	12615512	13517254	25080692	12538922	9622861	12952896	15504483	9209479	24259564	23433674	15160594	20367272	19791684
121.072001595089	56.8586336169899	189105613	468291862	30082092	286270225	327835413	265809156	330823965	469565019	413215255	93372023	80263465	1054783520	644248456	246077423	126785055	45639698	384030051	99793056	174205155	211645775	273670378	136922839	257060518	134117256	263129019	239870035	115738362	96638998	96507754	231674043	331011653	205088325	118493200	534275630	128238464	90894208	301751661	619577840	161563763	513063065	385709258	163794424
121.084140904694	62.8901912611342	8986239	17694859	5501160	9426921	10548859	10165398	15428471	29421229	8692803	11669922	11586496	14961607	10516297	8418575	9689397	12637335	12759067	10566445	9647415	11194896	8615427	11280322	14776214	11860596	9618523	11178536	12038534	10793161	12600879	12528247	11000894	14559538	11296545	17928120	12193457	16842743	14212010	15265389	11723079	8572908	10272519	11224745
121.096381006895	57.1839842002691	917041	2357589	0	1373346	1687689	1125316	1523204	2284544	1932932	0	1538337.5	6397601	3058246	1202825	645458	0	2144918	275241	887391	864809	1514627	210090.5	1303908	415596	1329251	1272015	3060842	226821.5	332595	1066246	855491	1071360	1500215	2126936	2834345	243978	1541484	3097577	820476	2636225	1143639	671061
121.10117252843	20.8476097601132	602533	714972	387093	509839	1275685	584595	645447	415323	260946	752306	567237	485241	473169	440527	637237	476450	539215	154822	533325	476272	432048	686688	459578	610831	538123	598015	513757	103284	525008	471524	656381	675974	467880	478557	509337	458358	690577	415201	530483	195704	508101	532737
121.101215631854	274.783833215027	336705	1208116	696033	445655	665331	210359	467887	254672	166606	429216	379856	594341	296587	65869	230568	145577	209538	306563	349669	249376	343122	399869	109459	341886	158757	426510	188865	42577	635208	408641	189450	716751	347885	595451	236402	699496	236373	157433	537667	259412	195875	149567
121.263296513264	96.9513014497433	90878.5	32106	327793	27422	0	0	59390	1427567.5	696585	89381.5	85448	2648101	1422317	0	283563.5	105409	25136	529991.5	92970	69358	546912	103508	69507	616956.5	38882	738133	100079	68580	0	53855	51523	114302	67445	69530	94759	174056	64020	89586.5	1437010	0	206893	0
121.295050513954	97.2625292898428	0	0	0	0	0	0	0	97319	0	0	0	0	0	0	0	0	0	0	0	0	0	0	0	1122024.5	0	0	0	0	0	0	0	0	0	0	0	0	0	0	0	0	0	207466
121.496378040944	185.804830963769	120548	148025.5	0	258684.5	0	32649	0	0	126215	0	0	0	0	129608	0	0	82270	0	0	0	323669	0	98044	0	822249.5	397004	0	92665	0	1026083.5	2089784	0	0	110798	0	957188	56383	0	131391	130996	0	0
121.518968244369	187.686209207617	0	200826	0	0	0	388595.5	306534	425147	0	0	0	475107	0	367540	0	0	243743.5	0	0	0	0	153239.5	0	0	979145.5	0	236722	0	0	0	0	371172.5	0	0	0	212523	0	0	535030	468407	357152	275871
121.520886806755	183.804266652197	27670901	17699027	12800184	20296720	11382682	21068998	16387807	18478180	27690630	10970519	13518231	24264206	12069602	21368693	18390076	10529270	25125659	13695798	7746374	9694126	17117997	11137776	23781656	16065515	14974583	15134971	9122421	26719947	10885900	16041423	11431388	12365425	19884426	16895890	12658397	18729942	17789039	12112309	31988315	21390550	18717227	11576702
121.520895519395	272.164846942982	0	0	0	0	0	0	0	0	0	0	0	0	0	0	0	139324.5	0	0	0	39054.5	0	0	0	0	0	168876.5	0	0	0	0	0	0	0	0	0	0	0	130100	0	0	0	0
121.545269289517	185.178790794895	181711.5	106532	0	0	0	147975	116642	0	120696.5	0	0	0	0	138969	0	0	231759	0	0	0	141321	0	105303.5	169452	196483.5	487133.5	0	98300.5	0	0	0	0	0	167328	0	104716	133031	0	155261	0	0	0
121.974399209037	74.6699414589115	80796667	97193705	85546738	103989082	92556240	86426439	96053981	147537755	96114504	89213532	84004010	96512476	100597765	97899547	101892967	99880091	103635404	84032792	91335800	94905778	104952468	97406002	77522152	81184000	92712301	90407267	83483122	99872248	89840052	76945412	91472717	92744576	56800107	77685495	74750438	98556832	75783760	101039706	111775647	94953660	123856257	108366075
122.015099607608	282.179907959157	1068461	524127	867291	969696	734922	696649	815129	742695	912446	888253	973238	898452	853943	804737	806418	804230	831372	594220	914320	909637	932154	731822	502175	844294	531256	913748	869781	853893	1034464	856340	860929	503215	1024681	923129	670777	683578	865009	1132749	748762	561924	910500	654416
122.015211708616	130.08072248968	2156510	2120566	1879244	2152872	1964092	2436176	2468633	1107565	2011630	1688181	1593159	1919415	1570394	2328724	2136963	1665923	2158073	1493515	1756453	1864036	2177073	2156116	2303387	1969620	1936154	2291595	1778969	2018885	1789180	2106816	1865410	2315770	2104632	1813915	1936354	2107332	2074619	2290051	2482857	2185334	2528511	2305596
122.017121884984	184.769143261811	1197717	1350710	781697	518605	414350	1577641	1953542	2557845	1273750	510384	416110	2927686	519326	2375518	866534	294454	2847952	556121	73839	347564	1069663	523698	941748	628872	484907	502765	507238	1277370	309360	522135	474638	707245	582981	652918	239249.5	889091	785359	397986	2268969	2344585	1586689	615508
122.020547384998	187.550308839119	453957.5	188286	232622.5	0	257702.5	0	106057	264905.5	379194.5	177349	0	100838	154112	288082	0	0	0	167463.5	0	224968	167937.5	57324	186886.5	0	273730	172001	93309	201121	137441	187999	198148	0	0	120340	0	171627	191891	0	0	130393	204818	96946
122.022571875092	183.798137050638	19043765	9813238	6604291	24898628	11683262	17071779	6909105	18604992	13392979	9637068	10720652	6199413	6431612	11583280	11172542	11564779	15823630	13194942	11104782	11694327	8985585	7563935	17094753	11196558	12320325	12034054	5256893	13573931	5647614	10552531	9014267	7265733	9596342	11400432	9982536	9974584	7874062	12283080	30646009	8028399	9813648	7212306
122.027026728034	187.486662475257	1160498	1152694	797763	684005	587438	1390215	1789669	2248687	1153637	725358	551864	2104691	914704	1747698	1033323	501402	2349581	630433	312241	359338	1057989	607367	1092843	754908	727339	811745	590033	1418823	590671	795578	593028	734993	741200	878287	420391	1026504	842217	598894	1818382	1934111	1420328	821009
122.031739797712	40.6742161441837	0	0	0	0	0	0	0	0	0	0	0	0	0	0	0	0	0	0	0	0	0	0	0	0	0	0	0	0	0	0	0	0	0	0	0	0	0	0	0	0	0	0
122.057711923141	62.7359416386586	1865169	1593914.5	0	0	1275996	10160752	3417076	21380401	0	2310038	2261939	7053706	3192880	4814951	964564	7085645	205769	7474393	950414	2808961	0	3171243	1433549	0	2449944	1096985	0	6696371	0	7203229	9683629	0	0	1244372	2738456.5	2823772.5	3753762	5185887	5169366	4213768	4036332	5666952
122.060082337948	283.113957002117	428173	454932	468111	380953	469869	607806	333950	5051084	304005	473581	435477	505795	412465	243014	459656	472805	517354	622292	300110	648893	431326	310701	456520	68795	318852	831751	228073	364832	442778	414863	383525	373618	625204	317048	253097	617023	437813	363393	868411	547069	376518	6550575
122.070353054271	95.5963623465594	7046038	8477241	1628949	9405368	9029628	2521785	0	1224356	1951080	2549668	4282902	18880995	10456686	4019194	4895753	1830107	7178848	2848107	5797413	5083540	7339572	3926033	4252772.5	4756501	6144262	4683640	3486968	4184201	2687403	6200536	5894267	5309538	3656266	12554320	2862493	2649948	4833622.5	6942525	6499719	5124081.5	7916085	4837878
122.071401016039	193.940338198916	421884	835112	751546	1153584	1114647	376676	598491	1108409	1346948	775229.5	1082039	930017	978486	589186	383519	554226	577021	495017	413488	403672	400432	657431	389273	300229	178625	504374	630910	292468	527262	823224	0	753064	636151	669205	1005758	487262	653767	995278	418738	794130	833784	1325083
122.075360743393	57.0861047710116	3546682	8947367	2180135	5543394	7023467	5393631	6104691	9192905	8053384	1268643	1128571	21357544	13089432	4876652	2241299	853866	7363315	1591941	3447031	3850648	5068223	2120247	4788361	2139764	5315931	4611289	1781013	1215079	1374342	4090754	6391074	3748959	1565176	10388200	1891972	1435808	5874667	12398282	2931763	10557079	7731554	2569079
122.081150359972	176.185945956943	0	0	1261133.5	0	1825208	0	2231610	1649361	0	2426408	28768	1345326.5	198105	2283332	1926183	0	404416	2242831	1439098	2096412	2185655.5	2556771	2123202	1260965.5	1716403.5	1572705.5	995339	0	2414992	0	1298885	2097870	1937391	909098	1999993	0	0	0	0	521400	2199686	1224971.5
122.096403047153	42.5136758945952	629793	1993951	492062	2627310	672280	5865082	556218	354150	701995	484191	416769	476575	787637	2638580	1879254	428755	1103986	474968	920889	591587	365758	732799	7202867	1465494	511864	471090	1074462	1811829	435042	1299460	781311	1510487	741643	1524129	1408101	346336	487240	544034	706810	735261	727549	2642012
122.096410538588	118.018545597093	383213	370294	399959	259956	353275	307731	391503	256639	464347	245183	335439	357957	285117	278304	342869	346346	257466	270756	328577	339945	290921	322058	236564	328735	219700	232712	239764	359194	270292	272101	324571	301130	431932	295722	280939	318451	353363	346066	222375	457288	479600	285256
122.096413713081	222.482882982722	841627	576999	367749	596561	951572	877833	842178	383167	816554	875892	423790	789130	356578	600231	1011197	448257	874654	619562	669656	237667	731507	345552	820122	691805	787939	758824	173742	303640	686628	453528	686225	893692	1077294	673766	702200	545842	727139	798594	777546	236237	823259	682440
122.159492069705	177.817866454656	0	0	0	86987.5	0	0	60468	0	0	58685	82051	0	92076	0	0	43066	0	50216	58366	80071.5	0	100886	0	202088	67834.5	0	64010	689646	64112	0	93267	399686.5	0	25757	0	0	0	0	0	37223.5	0	0
122.184966433154	133.750964079656	1218054	1536050	527780	1522880	1290605	1285109	881222	749189	1441075	1900191	1906413	1140713	922709	1799923	1683381	956563	1304628	1082833	1035217	520022	1436188	1521766	1222721	821416	1124563	1918798	672038	1524182	1060167	839029	1818239	1132152	1345188	498453	1201112	1439375	1131068	1464529	1600441	859040	1417628	1849465
122.18511786962	269.024865706446	182813	600339	296667	183081	203342	3965	215574	156557	477623	730374	379650	1032693	437964	354710	495307	275750	222190	308777	184565	308086	488794	457585	3184	379470	432800	347462	742307	419583	567338	587886	1043304	21016	62509	499263	492100	172437	475484	304882	486136	220561	270111	610829
122.27830567651	76.7840174932003	88646.5	146396	0	0	0	1646715	160674	337414	0	0	0	0	0	0	0	0	1737665	0	0	155118	182726	389053	508314	530794	371595	0	90328	210001	0	343023	799336	1604482	416484	380501	335580	198654	281615	230563	0	657932	401489	0
122.511516257252	290.680457515179	707547	333385	199962	546866	0	0	0	0	877767	600886	766681	464280	413527	380691.5	0	0	147743.5	309254	545478.5	675794.5	270585.5	473417	0	299518	464803	708897	555504	357993	227442.5	163418	594614.5	338012	574783	0	553033	777173	809079	599261	423218.5	559271	0	413439
122.521422501623	118.539985610051	8597383	9452751	5519325	14534464	7190890	6286224	4655804	2215442.5	15149868	2147544	2839572	4984629	2742712	7053351	8487572	5164700	5447914	4343144	2990223	4398385	6672062	3220591	5496061	4210786	3738771	8173338	3077625	5655748	3717443	4934594	2961144	4580298	3678866	2944813	4013256	10635867	4003577	10997673	15730664	4090200	8966128	6921877
122.522229294995	289.030031031769	3269734	2690548	2698747	2061381	2900951	2813431	2964023	3390879	3233023	2628244	2653080	1527000	2437355	2867291	3035329	2389149	3030500	2243590	840691	2174073	2783186	1718416	2643392	2527614	2852871	3060912	2834457	3005651	2829314	2948370	1929529	2572684	2667599	684180	2538863	2902095	2778954	3033085	2955367	2580131	1738996	3402507
122.533856691158	91.1162266829593	4043841	3462752	5863139	4131800	3362661	4763789	3831815	3010076	4068957	3552355	4369543	3109029	3375085	4778920	3666941	5439548	3701140	4813705	4043916	4304395	4004187	5662459	4850423	4594019	4148301	4648047	4984469	4149450	4692275	4079817	5258822	6157876	4305610	3224742	5304446	3728448	4404458	3183067	3604311	5481011	4241812	3962571
122.537010154745	100.653952169616	488275	688006	285115	1363148	0	1142749	837472	451226	163435	0	763096	644312	270946	641797	0	0	728703.5	153510.5	394251.5	376934	1079474.5	1090606	1076711	369441	491605	832344.5	294473	718648	544681.5	724148	499478	791163	337426	0	425489	585936	457400	653345	1089296	1711104	1369197	979232
122.547097724303	89.9969474004585	101377740	89832692	116685968	77783933	107226116	73449789	66426707	119553131	119715635	132847519	114540827	102063289	120844387	94424182	143083524	121651092	99980186	111775122	119638230	107356777	101013105	98578241	101283082	95075059	108944815	115283821	115411029	101164185	116199287	87739061	120991614	95172288	107710876	113018908	115469976	102623261	104270482	139157219	77554318	104977554	132136514	92060130
122.547105159205	131.099450388896	951351140	961431200	681438900	1014565882	894950879	926395466	860651956	420412391	915062762	661341193	646903055	799141828	648350144	882871777	963401628	665946449	916056565	648017443	666498559	695925110	939601769	769813262	905851468	691481258	714622328	980390978	684299665	840704307	701874413	787702276	837878891	848566108	769837062	675697222	786343388	901857320	805076934	923406924	1177791963	854079896	1048236735	1016956047
122.571848123752	275.877554192423	3246341	3183524	3051494	2274908	3090422	2913763	3160879	3460781	3324270	2582740	2843336	1546231	2581984	3248313	3552570	465993	3293961	2456833	729052	2789232	3377846	1889946	2980670	2827930	3136121	3451611	3013609	3002455	2981503	3227999	2086710	2940129	2628837	2749427	2887678	3380291	3015305	3317576	3397816	2798380	1939042	3678960
122.571909051183	121.96609237983	5331740	4259674	4605635	4299898	4887643	5150659	4995473	2537434	5679800	2550976	2218413	4423557	2635476	4758048	5526189	4812286	4650323	4219941	2790780	4977300	4740684	2357792	4961359	3670465	4405935	6203029	3753750	4908518	3562907	4460427	2417275	4651986	4727125	3038083	3527595	4032433	5550592	5821185	5584508	3956500	3107974	5676656
122.675984479123	106.300492541886	1816737.5	315732	1759106.5	3116740	0	2202280	348842	1616612	4210919.5	1101689.5	74566	396293	110098	626860	0	2875363.5	0	436226	0	0	2514886	442810	732494.5	0	280893	633268.5	0	484998	1399519	660628	738420	1247122	0	0	832721	0	1906292	860479	1114575	605728	1009049	1064634
122.899572493392	63.3118977976981	561215	634726	1124323	523509.5	770902	572719	609874	0	1047386	708688	703573.5	487343.5	702439	816392.5	1025026	406262	425489.5	953603	1033386	678508	0	0	934059	922038	670749	984993	887169	700927	836420	1180583	474644	599511	1379564	951417	970162	595169	1015716	0	0	0	0	0
122.910959138443	130.859539775637	0	0	1145241.5	0	0	0	0	557754	0	2065612	1772033	1507711	0	1818901	2039118.5	0	0	0	945299	521715	1645187	0	0	0	859356	2317878.5	0	0	0	1180165	1975681	794647.5	0	0	0	0	0	0	0	0	0	1162917.5
122.911015240176	266.709579481655	0	0	373827.5	0	0	0	0	694979	0	743581	462423	1015637	0	570987	369421.5	346021	0	0	390616	397585	571914.5	0	0	0	427671	0	0	0	0	0	800475.5	228066.5	0	0	0	0	0	0	0	0	0	799868.5
122.923122571625	63.6391564837989	0	0	0	0	0	0	0	0	0	0	0	0	0	0	0	0	0	0	0	0	0	0	0	0	0	0	0	0	0	0	0	0	0	0	0	0	0	0	0	0	0	0
122.924514142716	66.0591311052102	205631576	198085072	246721761	157719979	222338888	167763008	198032676	7043586	245236167	212352321	220229293	156135514	163438345	185197952	217895729	142612902	154653932	199096891	175933388	171833855	124917728	145223502	211928925	220791292	185187488	215004145	219746162	166233824	190961117	246754137	197276868	168253263	310642774	266493972	290334030	170225221	228905421	179429407	83018869	111805427	111142996	104906048
122.949423916841	63.5087232060635	0	0	1084176.5	0	1508654	0	0	0	0	1417593.5	0	0	0	607796.5	842506	0	0	0	874156.5	553630	1444062	0	873344	0	732955	0	0	0	0	0	0	0	1251384.5	0	0	0	0	0	0	0	0	0
122.972939882225	74.9383721581431	0	0	408609	0	414177.5	0	0	0	0	0	0	0	0	0	476450.5	0	0	0	386752.5	569994	0	0	605762	0	408409	0	342141.5	0	0	0	0	0	507370	0	0	0	0	0	0	184941.5	0	0
122.97774120987	70.2143652917439	0	1331389	1168777	1402180	1261581	0	1341396.5	2477448	0	1222634	1327539	1247958.5	1411126	1533098.5	1606531	1298835	1483495	0	1342973.5	1207819.5	1557362.5	0	1151612.5	0	1469112	0	1392965	1434732	1306446	0	1398466	1509759	1346900	0	0	1298836	0	1478419	1583726	1425479	1726635	1531351
123.015329711516	106.453728350885	1660546	2212489	1893425	1559547	1113520	2207488	1946856	1525763	1206758	1024137	306549	1213165	1072928	2196956	1668041	1107143	1406278	1253250	1133788	1831041	1902539	1542084	2096159	2449254	1933598	2169202	1417280	2203230	2019536	1726694	1661837	2870666	1323100	1372183	1873521	2074949	2034411	1887362	1620712	2264190	1567853	1822097
123.020437150999	185.991899449952	1403195	704884	506269	1832966	852447	1382180	490874	1419093	1010352	613569	821617	335160	446507	799574	769725	918705	1169571	941523	974389	846049	699492	566354	1176472	741725	1022328	824840	325682	954465	436778	773977	719266	484105	679592	814638	774076	690624	556227	863388	2275120	662725	738372	473203
123.02467473448	185.706020149988	186378	0	0	94838	527570	107934	1963701	185297	136285	223318	103542.5	0	0	0	104040	111711	0	54048	132217	0	0	397139	0	0	0	121646.5	0	0	0	21327	163380	0	1347440	0	126151	0	1042253	0	154433	0	0	608775.5
123.030394535743	117.719310364011	232902	240372	126039	340206	82741	117129	60076	87651	175633	68750	160725	97324	74984	98084	152972	118802	108934	95020	101470	98965	255925	62066	146531	298935	211370	245940	86057	232130	107426	326213	208808	93305	332664	299927	218487	189762	259771	147482	221378	156779	163949	371555
123.03039758406	184.439235120843	1390708	704345	403549	1382332	672833	1080272	572818	1089406	1176548	606813	776979	650038	497441	955296	853361	758483	1173326	739989	747751	638980	765453	413563	1016515	633286	846747	831087	319757	1043616	449982	649860	615953	415386	684679	836220	668196	797913	560696	749296	1893376	711186	700944	490187
123.035179996592	87.2354746351517	1000100	2213432	1272121	3658682	685247	2845199	651612	310026.5	1143085	580864	316456	1178790	316950	2481983.5	1712139.5	868499	891603	716919	751351	287702	577288	2457798	810199.5	397584	2690610	903597	723600	867500	471895	989186	729444	301457	1252422	344758	767815	4195891	699216	1504759	1386971	424643	0	2218803
123.040327965593	106.306987965554	76717970	253344009	186196452	171542358	144037706	166104296	238699656	107742801	202118379	114982443	113171598	177975810	17485023	135551898	186347349	130888116	158087611	89868569	128053242	168529588	269255072	167842364	338008558	214730004	60935751	178504402	155959890	142900876	104492998	188503589	268624900	248060129	159170493	81601555	162684222	358346449	185557197	82155831	140335410	191788838	156691093	184237398
123.040331537269	33.6058839379854	5860484	4533578	6570793	7693514	5244353	6399000	4945167	19892921	5599161	5747932	6495166	6228178	6693611	6118103	5457395	5948001	5992690	6249776	6394074	6670703	5968114	6304114	7598068	6529270	6089938	4844960	7010011	6304696	7027682	5390180	6615355	7798907	5000365	7407183	5966773	5684633	6293045	5808452	5375867	7835364	6596684	4537237
123.044045715185	283.493156594787	849307	1698102	887587	398375	1317177	1394369	1178243	4014643	491651	1944473	2178489	2304055	1987546	1783011	579928	2116639	2111310	2634192	1696944	2597708	1261174	2942716	1580171	1231034	1037891	1490866	2314748	1284207	2333608	887803	1616002	1169053	1331677	1215372	1765601	2074863	3025265	1458121	1570126	2276201	2423214	2102293
123.044050817161	25.4246336104173	1384177	1585786	1377082	1415355	1550568	1561746	1389927	1563577	1427753	1634338	1698670	1566086	1575007	1442626	1181441	1580071	1466728	1583669	1483349	1632312	144483	1615643	1520821	1764154	1411839	1585946	1526540	1526759	1464418	1483208	1493913	1650554	1517238	1582780	1465716	1299384	1620662	1527603	1544412	1564325	1463925	1353295
123.044053073629	75.3973790939855	4888584	5609237	2628273	4600593	4257769	4919811	4713434	12129600	4094337	4399364	7217382	7100901	5206625	3404604	4283143	4427931	5212947	6434004	5106702	4993140	4082921	4111828	5139925	3865487	4773961	4416760	4219603	5780414	5114546	5202639	3382626	4609074	3598690	7060248	6386662	5315159	6813877	6098377	5875714	3750173	4284398	4219172
123.045629101187	117.233673330548	19358554	14285147	13325712	15594178	18704815	13705856	13814415	5290607	19013192	11863808	11068674	15607215	13775253	18659233	18884397	13821128	15481891	12526152	14719651	15598240	17447663	12820734	16832139	15300394	12342143	17124956	15262507	16860258	15016189	14665298	12362577	13710971	13967614	14611627	18104307	15769529	15775697	16563334	20387686	15914298	21393276	16558122
123.04875964804	112.316962800394	112415345	104314622	85940685	102899357	102224973	100279101	104746233	53293741	125798870	79523033	77595452	88871635	75216882	98902374	112833081	88704422	123869589	77965664	77756851	84618924	105645568	100373227	109176621	80528170	88575228	111262695	83763061	106513132	82400088	92561208	94765544	96101691	90233533	78848089	105637469	117975639	92521192	109768426	131623451	99577918	119481891	130024833
123.055280885844	51.2549785179041	10707712	12367185	21710271	14836113	4186416	8555799	11155313	7184979	17167585	1548256	6071100	1707584	2914535	3464850	8488212	6570053	1300250	1923914	7940251	4389503	2069329	3381846	8242986	3642809	4223774	9937016	4574841	4591360	3335299	6365259	2687491	3735410	11534358	3794049	7682349	9424774	5974700	12945576	16453094	17122679	33469064	23880162
123.055319362195	107.219633214497	919799	1274129	1300673	1125871	979548	914980	1204060	1177629	1317389	844248	1006453	986801	882606	880126	915945	926042	735834	220507	976187	805572	629288	1041994	1037210	1028999	857437	1127232	955833	732881	970348	947190	775626	1074809	1097329	1091962	805550	1016379	936996	1035755	1262762	400333	1729465	1313525
123.055347158604	283.322688936545	901684	717431	783538	630918	719930	852928	607459	592316	630626	238686	622382	550557	478934	658105	666114	318275	401342	264563	620419	784350	511077	601890	739714	693602	321140	336562	709551	425992	961673	534551.5	372880	582455	584645	203924	166386	534722	667562	573550	1034118	879357	962707	777256
123.065110486815	42.6472110927653	133501	188676	178326	126478	135590	142553	123820	175498	133765	151984	125431	130673	164122	133212	117003	156075	151886	136468	112888	139118	158688	170783	163478	149255	154548	124372	132748	140187	117233	150519	141964	142839	167060	122621	157591	161466	167714	108730	123311	223465	191066	174914
123.065299601702	120.415661909016	2079490	1331579	1293802	1701425	1208104	2371485	2056140	824726	1211493	771623	674935	595258	733879	1744606	1371219	554347	957701	766108	849150	1060941	1546085	973990	1973990	1006712	1694199	1632124	952406	1839352	1590014	1748926	1765972	2022830	1564855	759621	1039682	2381951	1057986	2121563	1712717	20454973	1640273	1527718
123.076229263123	57.3905768831984	542295	1162239	0	715320	922651	946726	1151609	1054141	1085893	0	0	3426185	1837515	561611	2259885.5	0	963693	1886894.5	468112	330203	786430	0	769264	1852529	582501	614254	1983375.5	0	0	860636	1013649	423179	1692314	1498189	154983	2163509.5	865435	1735119	1954305	1572336	839401	2465332
123.080205407043	181.62268644789	0	933250	1154066	3014768.5	1508410	984980	1299452	2287723	0	905504	1596609	964105	804430	639417	0	1211546	0	1178578.5	619436	0	0	2442394	1027537	829273	910888	865152	3167794.5	463114.5	790786	1203808.5	0	989571.5	1030260	1746966	901580	0	857220	0	355790.5	1138018	2996531.5	0
123.09166624067	28.9294328526063	62142	75089	63400	54766	66733	65805	61798	52335	60628	77023	70913	74426	64921	70776	85325	51936	72538	81579	89489	80053	76938	107751	83264	99367	61388	68015	73749	109684	62358	74454	78056	164608	108037	80717	58592	54039	53050	97546	66487	92802	168192	96995
123.116799850631	25.6329617689446	468567	565681	577538	512200	749527	599610	572968	554743	488580	584058	674863	551555	496684	505898	237224	674033	496789	609703	492549	502407	471455	712285	327001	641698	667416	584618	588719	557976	511804	502610	655475	589558	479253	525134	511390	596650	622382	507780	450583	569472	587824	425405
123.11686232971	229.470767165753	728607	490291	685466	634810	603735	1054824	1155332	776266	572350	236502	1060089	586450	1068825	889192	275954	113433	358268	602971	1093468	397877	736019	801666	691050	1023964	784297	580269	469464	665496	635785	907676	542945	269043	579268	673752	1060179	695565	731310	448827	818957	1041985	612876	513415
123.40631925579	104.663017477864	0	1760574.5	0	0	0	0	0	541767.5	753627	148996	1226185	602100.5	1208383	1754247	0	1414615	0	1015106	0	465118.5	709536	500217	0	0	0	580781	0	139813	2131969.5	191374	588634	2147959.5	0	0	1889775.5	0	0	0	2048542	1016517	0	538168
123.50258791267	124.746739590675	86741	56009	141658	36452	89748	0	88598	71007	60642	93188	91593	81869	92119	95002	483489	134655	84752	96440	101805	112735	55618.5	101795	165090	171052	110106	61299	112203	105700	121811	78001	95673	128676	142790	119703	111706	76410.5	143821	0	41057.5	136370	80316	82137.5
123.518986116376	110.803571516327	1302295.5	539723	801850	1340876	486681	0	0	0	1054261	0	0	0	0	445402	1809936	422120	811680	0	0	0	1966158	443404.5	314443	0	0	543684	0	310291.5	0	1975644	0	0	0	0	390382	759191	744144	749133	1238786	0	669269	0
123.545122219139	120.227851171732	5946688	6928163	5789297	4683223	5741453	4425636	5844817	2176983	5007543	3839825	4184330	4473786	3410235	4820339	6182926	4245072	7098850	3064914	3945233	3947857	6230024	3310242	5473177	3876041	3576867	5024652	4011700	4485328	4179071	3776915	4295188	5305215	4590274	3922367	4628133	5804924	4496903	4944530	6025145	4326403	5420764	5277894
123.545144847317	266.339994685578	3157731	3072472	2660116	2849643	3036053	2129656	2877978	3388112	3163599	3312177	3186642	3036054	2988712	2886461	2625553	3440429	3000474	3098658	2138914	2654064	3264971	2458387	2790181	2726299	2773889	2798729	2989962	2366730	3150284	3082549	3355683	2335484	2025027	213958	2823575	3223714	2076580	2881223	2974341	2633665	2930553	3263183
123.547794953657	270.768774722265	557187.5	727094	285759.5	919892	371782	871878	0	1158502	970393.5	1006666	953361	913507	562912	0	993379	817908	439840	941079	830363	534871	808782.5	523185	780242	645061	533571.5	843553	1113755	419359	817340	840210	844805	446099	277710	587876	882530	895333	1011872	1045759	256279	171291	863841	652371
123.549087688221	113.352857023778	8045794	6703894	6654409	10315610	4511585	6458134	6643870	3983182	7087803	5959511	5747586	8160789	6089773	7182815	9414593	10414632	9253577	6585942	3936819	7857982	8502138	6769462	8101615	4081221	6003931	11007425	7261572	7162747	8610744	7832614	9228533	4040326	6443450	8475373	9347918	4143976	6278887	8343250	6200604	5519634	7768012	8009143
123.927848585843	63.4516104440667	1698254	1056717	1898540	1095869	1596108	970126	1435116	0	1717937	1530762	1771392	1089018	1073172	1179087	1485424	851740	1133261	1289543	1076066	1186440	812035	836638	1243449	1334740	1395949	1387776	1424329	1341544	1374411	1709866	1200962	1163628	2089221	1747640	2117554	1084188	1513675	1008046	548525	811399	923481	857922
123.940797169012	59.6290465015627	924158	2527077	3769187	3396050	1530614	2627147	1595012	1665873	4716855	3116933	929986	1904692	968023	1679899	1053462	2259046	2004025	1948910	1950073	1707874	1814866	5675079	796663	1174873	837476	1423683	1210627	9250264	946270	1701479	1486859	2450889	508054	3478418	2390410	2097035	2235760	1690158	2232170	2028997	705709	812555
123.971492008475	73.4178556146052	27801056	32738784	28288312	35229293	34703823	28640384	32917622	49685614	31311104	31011047	29919288	33122020	34821049	33753940	35621848	34731804	35504349	27481520	32115536	33027144	37109998	34064598	23872957	26716402	31891114	29453317	29834463	32343098	30617157	27989873	30668557	29193594	18275137	25568571	22918007	32383739	25846757	35367781	37198601	32329284	42384909	37457090
124.015852223959	287.46755215387	434812	702981	418983	315134	559171	160476	685009	402363	338183	572105	798798	533361	682857	431432	231333	462223	357915	248312	727916	401152	512781	370269	519439	313051	397550	629528	462398	407186	524442	313269	646528	560846	321710	493727	534636	262507	317327	580345	855821	981451	1007713	829380
124.024429496264	107.994817192307	970444	1219190	315124	1566463	313597	1080047	1116536	233060	402603	181865	208415	933525	237528	1291662	341739	262907	818724	226542	246348	418576	1201718	1371648	1389190	308340	364348	1058571	183177	1304072	466213	941605	1058041	1501815	354521	792054	372423	1518538	982906	1081058	982374	1251469	1245317	771982
124.037109689947	40.1030011144841	68882	18149	36247	39196	31180	87315	63486	124867	48009	28031.5	28276	38156	36399	39194	46174	42307	26254	40905	39695	1486328	164657.5	39159	46331	51350	71741	73903	97188	64320	45154	53055.5	70030	73857	52422.5	35634	46138.5	42649	60025	465894	58395	42554	33316	46245
124.037440554451	105.918292156984	1445414	2104009	1586957	2207493	1165167	1803885	1421121	1115623	1907113	672357	1409383	1513054	1348701.5	1985973	1376140	1466987.5	1585514	1379333	1205640.5	1444124	1674948.5	2023300	2259659	1807802	1629125	1765506	1818687	2131625	2124789	2007385.5	1523222	1725495	1382444.5	1084392	1777259.5	2133949	2002634	2039463	1736030	1828159	1802608	1523490
124.039390779716	280.935535654237	2055726	1564728	1198558.5	4049192.5	3244163	1130712	2078123	1090056	1414198	3812687	2395490.5	4059782	1407536	1831166	1705733	2012580	941809	4296094	2038743	1083193	1629812	1962434	867304	1670582	1016546	2175878	2840439.5	1367342	3614217	2748630	2065174.5	1265798	0	1164697	2713343	2079797	781252	1153831	712428	789368	2350982	2427856
124.040977019655	32.3272139397834	819798	654161	851032	903211	675808	781240	716500	2268169	819304	714652	820011	773181	958674	664938	710900	761785	734113	736194	822169	761901	737999	960000	978402	798833	726727	2647462	907608	828215	826934	984547	1343436	900110	1878604	911817	753470	621541	743098	715005	761769	1019360	818039	594191
124.043702910548	106.241888869463	5047262	7271178	7445814	7115662	5900933	6795463	6073874	5514895	8887150	5387840	3871881	4677399	5013139	5947872	7546067	4489534	5031914	5004205	4295125	6234808	8232344	6032773	8352825	6996783	6307347	5889825	5050964	7524780	5843751	5494848	7908124	8516953	6447135	6426287	6204230	7504442	5799157	6297568	6317264	13033966	7696701	5140163
124.043709165198	33.777365369608	250507	236763	274033	282804	190947	248230	221572	764547	249233	236969	265755	256517	300163	234714	213942	415120	223580	272925	304776	244731	243087	320518	273882	270583	266797	268137	299843	241442	290964	229636	332833	310788	260607	303321	340900	239612	265997	243606	252206	336790	274403	197491
124.045245176862	134.043976934539	0	1158610	534982	431916	1020930	1688037	1070516.5	770757.5	794265	1195646	838783	1334371.5	1272950	1927418	1640327	684903	933490	1172477.5	1097293.5	1127692	411514	1729589.5	0	594512	1332906.5	1227677	871406	690403	867815	0	0	0	1541339.5	1282240.5	0	646319.5	1207769.5	1458995	1747633	1957069	503150.5	1215019.5
124.045293194103	278.806100824063	0	563411	493009	524905.5	661972	530129	245131	201373	626882	378235	500133	892831	482603	544120	629927	594979	587309	389268	607744	130919	975064.5	676536	0	658472	813855	383168	721510.5	578704	254987.5	0	0	0	0	350782	0	433994.5	688152	279859	828982	374219.5	347452.5	863842.5
124.047503620154	121.644421480703	718588	1423401	1112717.5	874320	1105975	37698	56378	786407	320131	560614	103491	0	237203	29337	129893	1063595	72179	544341	600670.5	727533	24672	669398	157675	635156	830760	1337947.5	634674	951555	1009861	639595	1008055	481888	0	739080	0	1462327	48675	997569	314886	141401	1222067	964066
124.048177111398	63.2707772131689	0	1968452	0	1875285	2107552	1628132	1725025	2656405	2108612	0	0	3013216	1382361	2309770	1889419	0	1924100	0	2067677.5	1999482	2388540	0	2511449.5	1358993.5	2195881	1981451	0	0	0	0	2737704	0	0	2453406	0	0	1976325	900113	1666249	1996715	1114078	2028739
124.05075605847	85.1788651383924	963850	618298	1082818	961185	620299.5	345346	704358	4640420	1895866	1144446	519618	547281	284090	1189008	480353	402592	494683	390285	1666650	461193	473994	834874	1185452	0	1690419	247649	586230	3515082.5	265281	146309	349847	1310403.5	0	239738	670103	2402070.5	497089	1912233.5	1788238.5	0	1115886.5	1249730
124.073644601173	98.3917919982945	458074	252794	430718	137856	33982	306257	147294	576215	62307	100834	68273	368323	99879	72130	515726	67414	193679	1155452	64841	248486	303909	154050	587343	205730	194198	1306906	101529	192644	123191	162366	135893	1602023	485209	66855	112823	318456	129490	578415	219413	581229	253970	170622
124.075731767489	211.890144319605	345131	100866	92382	350773	282352	165158	214280	158170	164123	214406	284790	428804	332103	307594	438460	249091	521840	143861	370978	196494	119079	196885	286850	85447	223155	213026	504644	377064	183058	129794	420684	401476	312747	174363	199031	331192	153801	333970	200849	293252	249643	242084
124.075765219345	21.4732408198227	203555	255745	211572	232817	260553	142898	185393	139272	139740	204197	219375	177181	157755	178327	261567	232013	224764	178331	162628	250197	164521.5	167757	195885	295765	165247	176536	256561	166691	207148	205894	293213	1821614	189457	248172	206401	182724	177154	193582	206879	70790	220294	171924
124.082600444227	188.897740720109	339395	378278	40304	279323	274096	296125	189356	135283	234845	61111	92399	309724	305829	159051	343354	329025	325708	196373	307751	318509	344607	197418	413298	207507	181705	220792	211194	422630	54725	207805	116865	292827	249045	139319	140263	103829	257801	301404	220579	280204	229444	324093
124.086977347111	84.3638153915123	1746352	759348	443448	3510171	277516	3750383	1962730	1832554	355495	976789	579610	2665010	1941441	1423809	749258	452353	2211622	700958	955197	1220298	2539686	1050412	630962	1463447	791126	921317	627526	1111826	742355	1324012	1192927	1195841	799784	2886362	318001	614271	843610	2484944	1452456	7929243	990170	1558143
124.086979525985	214.111494083701	1245759	694880	771055	901606	1112618	536645	789822	945777	760171	914555	593465	779699	670730	766924	218267	889842	720445	247279	750232	745507	867667	1017000	935437	813218	893853	833884	837577	844668	814876	700268	414209	1050135	1063366	638106	802890	516520	895602	1188263	823659	809446	275992	809189
124.269683676977	83.6928374189847	85307	3051378	0	0	0	48538	86547	133040	0	0	45778	3035188	49965	0	0	39842	173697	1282396	42601	86164	48415	91923	76821	148806	30488	594650	100544	80670	64777	29874	47751	135489	40499.5	1372368	603445	0	1794801	0	74450	0	78839	36201
124.44992441074	244.629823491452	0	0	0	0	0	0	0	0	0	0	0	0	0	0	0	0	0	0	0	0	0	0	0	0	0	0	0	0	0	0	0	0	0	0	56988	0	0	0	0	0	0	0
124.460640173829	270.57925324953	0	0	0	0	0	0	0	0	0	0	0	0	0	0	0	0	0	0	0	0	94788.5	0	0	0	0	0	0	0	0	0	0	0	0	0	0	132732.5	0	0	0	0	0	0
124.483725829974	98.9368565515245	0	1960301	0	0	699754	0	0	0	0	3365909.5	5410113.5	0	2031559	0	0	0	1367235.5	0	0	0	0	0	0	0	1017665.5	0	0	529073	0	2591781	0	0	0	0	0	0	0	0	0	0	0	0
124.498092751878	86.6434289340746	0	0	4378982	0	0	0	0	0	0	0	0	0	0	0	0	0	0	0	0	0	0	0	0	0	0	0	0	0	0	0	0	0	0	0	0	0	0	0	0	0	0	0
124.543572550289	292.938375772205	12975085	13385089	10983985	12988881	13757342	10791297	12333613	13748825	13563215	13152732	12849516	12766737	13091102	12025630	13699158	13549274	13664275	13273411	12783917	12588416	13704676	11984723	11543658	11776196	11766694	13019219	13161226	12617229	12904153	12454295	13714756	11498898	10573004	12604544	12823151	13531907	12216323	13313751	13031999	11559866	13386502	13981910
124.543577004018	113.180183636463	22331174	23298247	14685597	19953011	19853191	18542028	18891992	9479882	20947713	15003052	15148653	17216714	13867129	19291298	22484257	17432103	20469732	15012025	14559599	18906245	20307224	16547238	21337528	19721879	16096496	22013655	16698111	20424298	19489887	18064677	18588245	19138129	18222204	16659518	17537168	20517416	18235290	21880942	28688812	17591891	23551105	21956952
124.543603958514	26.2938630345777	543774	546270	529706	499125	653479	525476	573831	554639	662687	603117	630450	580543	689250	615691	622194	626331	715736	653087	706947	541887	689994	551098	569455	546148	568425	694257	551427	643328	608145	573941	613277	520275	564728	583693	659076	605008	524622	637186	717047	513663	656016	596252
124.676655781516	94.1088558053331	158073	211298	159525	115242	1923272	202706	206279	144781	239762	105862	88499	0	138344	360218	138784	124059	143082	169602	493069.5	100595	165276	164729	188673	223067	179801	170636	227732	145196	345551	152934	126964	373606	130032	156089	0	123419	157580	174223	0	312951	205701	2594758
124.897360659204	62.6494545493436	0	2127391	0	1473584	639765	0	0	2994158	408259	0	0	0	0	0	0	0	0	342519	0	0	196740	0	0	0	0	1537945	0	0	0	0	0	0	0	0	0	0	0	0	0	0	329392.5	0
124.897396352956	104.697613560826	0	1656101	0	87556	471247	0	0	205829	711321	160203.5	125891	0	221033	0	0	0	0	429794	91201	122172	50402	97948	0	0	76291.5	1749053	177040	0	92522	0	0	0	0	0	0	0	0	0	0	0	72160	0
124.922671100144	63.5160042287622	27251889	25810975	33905572	20065992	29791559	21887224	25602212	1561341	33149027	28064744	29175524	20109146	21267548	24060378	28417236	19442611	19675285	25862835	23160307	22395652	17740424	18872463	29196695	29371465	24530707	28886237	29402943	23416874	25078564	33765980	25817996	22844926	42630938	35947924	39253766	23450714	30693107	23925185	11641355	16756443	15210050	14892392
124.928865402506	63.2301341806477	0	4059912.5	0	1919338	930354.5	0	0	0	573665.5	475650.5	362699	1093944	0	0	0	0	0	1463389.5	0	0	0	0	0	0	0	289735	0	0	0	0	1213980	0	0	0	0	0	0	0	0	0	0	0
124.990115514816	262.15795349652	112742	195138	214837	152536	80171	283233	203439	266598	364577	325634	170882	168580	569468	73605	690209	89605	327927	210199	162862	226426	84558	109010	202091	353833	95287	332018	181211	96040	254248	177209	442111	357159	153393	128255	127950	189367	490482	64593	166036	133891	129645	141288
125.007209607487	126.492545382425	564026	424879	546401	486321	614116	659756	607680	557986	536330	492831	508567	417335	471377	649295	491106	527223	628044	512372	420432	525875	436926	703507	481523	550631	546155	532569	483025	474857	604985	516691	483647	629902	593859	406303	439054	462679	554900	550195	537092	726953	486652	585982
125.037907323784	107.285581767041	25958474	32747096	23888795	38713468	12655211	28303690	35201010	14785588	26898467	16138438	13555834	20461282	16098280	37742359	17089610	14019401	21104103	18154085	17571356	21178411	35167213	31482650	46617125	28580581	25970208	25581626	20844026	32083069	31100479	30548037	32182251	45452621	14801294	18594721	27346439	47357674	24941279	31017659	32694223	43900865	43496873	25733111
125.037922707928	34.0339648329982	857406	772041	876115	898166	753623	890705	801359	2554208	931357	754525	891876	745338	899312	771877	825988	850150	832574	912424	837223	833654	780553	926918	1019609	916103	839972	809640	1002249	901056	949779	596712	1034567	984996	719161	945982	940151	676846	827871	811959	867910	1157590	917759	582043
125.04472651937	31.2200968037949	116553	119300	83493	149968	143349	127126	70011	112875	120563	135087	144721	166328	119385	140580	125289	129631	143567	141671	129900	167340	119460	130556	92626	117247	131122	114475	134137	145249	97879	85407	112358	136626	154717	118877	106386	101851	145916	136310	123142	154096	113101	133409
125.044800827656	115.840288856712	1500425	1718995	2101827	1590290	2896295	2595698	1776006	653030	1686072	934203	847313	1102884	984792	3888438	2894833	915252	862108	724973	641438	1078264	1541099	2362258	2681770	991032	994405	2126732	2403506	1545787	560605	2131611	1676034	3475331	1297946	892570	3001016	2113923	1338481	2571782	1340007	2099012	1971558	1150854
125.045246446603	261.674349312923	1178444	1278507	1009463	406757	226724	347655	1036994	1126214	517352	1223869	1069885	1333680	1261730	488736	1178852	1019699	1152067	367423	1046689	1334367	1311035	923367	194398	1135421	1165138	1233061	527787	1033199	1095948	1176878	946555	190980.5	624127	1239743	1148690	1201715	1111605	439588.5	354504	1152085	1401951	844711
125.059747392338	18.3138471029295	281373	315213	259983	295574	324016	276538	317690	271095	262540	298064	283315	315619	279420	257176	281959	298823	300256	331746	255546	309967	292754	293204	291706	293605	262047	249487	270204	273095	266463	275087	295971	294501	276847	289394	237101	238223	301168	252235	272436	298705	276343	261227
125.059778692591	159.160496809084	405691	177717	481804	389456	177623	399483	405535	496060	500744	488453	537746	140697	456693	339876	458912	315752	449207	596256	426808	317897	322035	403305	575849	430374	429310	470796	402314	466919	438581	456437	308723	505302	622044	381622	468434	594592	455002	332780	92498	404360	368493	358713
125.070948581891	28.1788566538054	675147	643615	2810843	1079537	647897	2518283	618393	817784	202303	700371	199842	788959	711251	586981	741230	654181	560789	669066	991572	703172	689200	1813178	834381	2681475	804039	865875	2268915.5	583666	185534	769420	740228	1608197	2589257	772835	867423	562162	2032576	764344	688702	3061048	896588	742384
125.070981744023	215.147714601415	553909	317761	333826	880419	156186	808551	524978	727841	314701	946873	180043	1027267	352102	719621	378945	415450	328494	401252	874591	413937	486532	768363	1140381	1448024	390033	475216	469295	958488	880185	290810	1178663	1102451	244403	774978	1128547	82148	535833	539498	758394	2629174	918060	252706
125.096096896529	280.34074424753	489812	582365	856999	640809	838517	645230	614277	756104	508105	801745	1105598	886079	639743	428032	393571	516422	409441	542313	804434	633685	631246	626661	422196	984285	762202	327991	377273	781133	689815	611293	424184	666448	117452	408073	1196773	515999	727843	724237	616393	902537	142781	397134
125.096125211259	130.164850508341	892802	1119932	1045174	1100494	1223786	960673	1095603	917805	1095138	1128978	1134274	1003730	1178724	1053602	967755	1158040	933837	1244182	1070637	1133152	892886	1255169	1110738	1188202	967084	965020	1114080	943914	1229770	1041163	1009511	1048653	1027590	1137463	1082657	937167	1122769	1001344	869228	1065119	905537	634657
125.096153936103	27.2957595045553	930638	894829	821357	137238	827764	154799	939954	98365	810733	908529	966896	92581	854240	847484	161268	913730	808496	967166	107681	923010	756602	823495	921781	866498	878761	784709	891046	808716	111759	847465	875201	176684	922161	91480	111184	721888	951230	840313	838771	108767	152588	756440
125.107374571023	22.1330928204185	1013827	757692	848555	1374792	838257	998355	1138465	797049	896729	956812	808257	926312	2215075	967535	1011199	842740	915622	784872	949673	848019	900186	2983406	1041114	904195	861396	876039	802149	1055000	878294	1002108	835096	1077094	1037762	946804	912835	920772	427047	1007499	826735	1012532	914881	813692
125.10737993441	207.686210298672	60434	224053	413405	482290	192006	578206	1243798	749619	393182	516099	395175	631829	413842	1255826	1469859	367097	1158465	271319	609582	383097	680689	420317	584230	1222358	1165461	380588	370370	579430	531612	731177	609089	973632	988007	220666	896488	43189	1157446	731824	613359	339636	1071605	642514
125.132557931733	26.617730700673	34498	59416	166873	154855.5	119513	150068	165038	141316	162538	155285	135241	169155	169051	107616	170937	35308	116609	91608	119835	161645	158236.5	163478	276751.5	181640	100844	157378	114568	145027	143709	158696	88251	51960	106281	88178	130493	129174	135084	115351	110144	191425	140712	143961
125.267487601376	87.8833785326549	504524	286130	84993	628904	41702	434713	225759	897733	91861	305091	67882	69612	189802	279758	489395	351379	265931	333285	88256	223617	409661	433573	163764	297341	86497	95643	94197	140720	40041	232594	91515	332260	56338	89298.5	96289	277026	266901	469683	108988	76825	204639	339711
125.507024354236	126.273629552724	359797	382677	383575	326987	382379	375659	402589	333223	347939	359682	335183	266529	334651	304574	584340	274153	367839	300880	281910	268011	380555	353909	430221	387387	383530	323267	323058	348065	284860	360440	269372	434044	339664	316732	351781	304133	339294	374588	424718	404107	253981	390516
125.529348539266	284.913216781395	1505873	1663063	1701011	1248579	1483509	1698173	1868797	1581460	1119346	1643623	1767000	1587345	1778891	1798189	1728212	1543138	2012048	1604447	1673850	4382546	1751361	1674174	1382435	1627932	1815385	1784654	1725252	1702464	1647505	1770103	1703615	1132050	4330531	1583173	1397723	1445926	1813155	1956145	1617194	1479938	1289623	1750419
125.52946216606	25.3676096372036	195847	193854	215841	147523	219636	236760	228224	172891	216108	168077	163405	185762	191290	206985	243434	203069	223402	170620	159132	258577	211264	174060	201322	227184	191086	193279	195463	232035	174499	225768	184512	171902	250011	153612	186078	230274	245886	222324	199709	209269	130431	207450
125.547079414581	100.227153418417	911966	1279310	1671308.5	231330	0	478018	2369945	0	662974.5	165079	502615	220206	400176	563990	0	376866	1282435.5	336993	241144	257695	692042	385371	337263	576776	424780	460818	1043166	263914	183338	256460	426124	470371	325213	300676	399025	295412	189055	1573504.5	664495	372693	405332	409951
125.608799554074	135.838046862262	0	0	0	0	0	0	0	0	0	828691	695801	1025569	0	0	0	0	0	0	0	0	0	0	0	0	0	711334.5	0	0	0	0	993107	0	0	0	0	1068169.5	0	0	0	0	0	0
125.68088773429	125.224739862942	1072591.5	0	0	0	0	0	0	0	0	0	0	0	0	0	0	0	0	0	0	915302.5	498210	0	0	0	0	0	0	0	0	0	0	0	0	0	0	0	0	0	0	0	951215.5	0
125.761845363824	240.472946265062	192435	113689	262508	118683	118899	236703	98822	79808	132649	185730	67777	136355	66871	217188	63033	72621	144595	76000	131607	200677	136810	147182	143724	90932	60411	193137	143932	109831	85527	73558	260760	225793	210720	166694	366593	149723	137654	123588	164819	189659	311194	98296
125.960402672059	129.479260549618	2524060	2238447	2164177	2367036	2129769	2958214	2592783	1409454	2397803	1118386	1357962	2182388	1444743	2403374	2534815	2032766	2489649	2026847	1562454	2060507	2506998	1573365	2938996	2637143	2144420	2638440	2042408	2866597	2177649	2463529	1356090	2700915	2545222	1835157	2402314	2463590	2548366	3311245	3194556	2746259	1696898	2513660
125.986236566037	89.7871983130437	26554106	24309995	34661428	35076982	24035294	41053442	27242635	31469874	25640397	31215907	31185653	31606858	30200451	31782150	26133126	34984819	27690928	31429963	30972633	32607920	29328657	35487984	38701524	34645724	40525222	35614314	32022434	31363730	38492195	26088431	36460943	44915388	30293260	31684593	35890045	30280432	35113896	27512198	26911760	41879019	30688700	28724747
125.986266391884	129.539256303522	457116881	406524711	397965544	483217941	394267396	508641049	434487598	221771182	426586586	331716900	331668869	407770929	312449592	447566952	472488892	357701085	447204201	347753855	347790384	349352021	433394298	471636824	607839544	406199823	390013230	443137319	364945867	493367104	387333056	423937058	405791201	520463665	447553116	358071593	373116271	444157081	477456845	440711485	506543216	506852204	490433917	468165813
126.005372247435	295.445221273991	3820222	3977907	3779029	4056613	4030849	4048490	3915800	4087450	3570782	4077905	3988885	1504928	3890109	1206097	3920614	3880449	3663137	3873881	1482648	3861299	3878672	3812688	4144181	4028093	3897393	3849495	4226540	4015176	4324215	3686567	4165556	1439329	3393516	3788363	3986891	3885855	4120897	3858050	3949028	4078147	3883738	3938470
126.005390275218	117.517152914862	4852667	4953514	5452428	5386179	4657372	7141214	6044562	4497117	4703063	5366838	4767633	4398146	4796103	5316434	5460043	4856941	5661004	5314968	4428478	5013922	5625132	4861768	5679049	5345489	5223161	5165410	4657877	4999608	5103096	5297548	4586190	6197843	5758682	4199162	4392039	5163100	5514547	5284186	5913873	6858945	5032090	4746053
126.012169977587	129.385396027453	2767374	2206005	2062515	2394072	2118345	2855500	2520599	1212810	2408013	1107636	1117311	2131464	1548716	2709261	2655057	1995528	2226041	2008203	1687655	1872977	2400763	1536636	2702370	2101233	2131127	2390803	2194012	2811981	2040800	2625544	1278433	2773994	2427354	1899755	1804099	2564613	2716196	2385809	2987199	2703042	1737964	2657408
126.021968708979	82.5027102670077	6114671	8457238	4084680	9700101	6245769	6511481	7194635	10064230	8901897	5043420	6040651	5563195	6616087	12949160	4577585	4913937	4460981	3632076	4501588	4823038	5928774	5836024	6785812	3366316	3621943	4902648	5937664	4314647	4423996	4835717	3748057	4244467	6954035	6154240	5281249	5159877	4233408	10674897	8581602	16973446	11347694	16116288
126.041260670467	106.653687237318	1423159	1849474	1090793	1830958	747620	1735337	1319740	518663	1279901	1087091	269360	1356048	504179	1679428	983367	1210430	1186782	852612	1095266	1419900	1732506	1835617	1613165	1090552	1355064	1287875	950311	1366986	1920856	1437029	1405071	2289097	708795	845601	1438650	1938141	1513126	1181580	1621832	1692299	2005254	1460323
126.04179810294	241.117240520938	803545	333752	0	319727	595829	341055.5	99719	45387.5	778274	0	0	2674	1444.5	345210	308043	3047	135512	0	0	1622	480099.5	1668	1089516	0	172548	472758	1608	712828	0	443104	2139.5	1807	165443	1734	498768	356420	482975	652243	771004	0	286005	372288
126.054904909021	272.521326410522	2971249	5331121	5548791	6161584	4635724	3246178	1181122	5756075	5083325	3609409	4435623	5756357	5105184	3953679	5379003	5531044	2107207	6021970	3519348	5445927	5466123	6025170	3769299	5018009	3761850	5060706	5744946	5602916	5083026	4614158	6793481	4226900	2331900	5259981	4988844	1283977	3900507	2542497	4434638	2291319	3844978	5231097
126.054951857405	20.9150325055324	2206337	2117194	1522024	1871731	1956749	1352168	1282560	1588295	1382972	1524407	1473018	2110036	1613480	1258628	1432816	1605900	1867591	1389603	1633206	1564904	1863545	1663866	1298562	1616972	1609501	1823356	1646916	1579199	1617784	1474975	2111139	2106912	1524921	1505683	1454318	1661635	1720617	1424802	1957678	1513389	1753833	1782657
126.066268536455	228.237729863063	247611	215407	219726	275032	332751	305161.5	414331	430846	234174	294434	201073	299367	192053	286059	187448	271987	302443	253645	163580	174273	252863	292607	34075	116266	203952	374217	291593	164097	266329	131734	337583	231531	297347	67461	265598	287217	240498	439562	257441	138942	235078	470684
126.066292990016	118.551323451146	95932	207731	232202	218353	210556	27157	268283	299239	33077	210959	228332	190841	202783	73852	232766	191197	283650	176265	172717	147447	150069	156209	659078	149108	30093	255432	244288	70210	148137	117058.5	125669	57246.5	151416	240056	48372	196211	2733	207215	139461	141229	128480	664739
126.091364243502	257.146702631091	817058	525289	298823	262233	807938	583057	783468	475206	503676	272010	618342	2695165	446839	449406	571621	534962	555613	926241	4406443	540388	572973	3001376	575831	852949	557656	912225	281493	730710	3939349	614671	3177086	414693	672935	241321	3495715	304444	466180	600591	572727	630207	1847199	705722
126.091375346613	24.4142545044543	438920	506467	637394	1280781	523228	460752	1330294	493325	155568	351293	491192	3109878	155433	1694662	560718	561006	495660	580303	399462	586893	390915	906371	593807	263012	498297	488396	2000286	329914	574471	527886	2790894	645262	123776	1047169	2189439	435782	1220683	410422	443622	199162	2450524	434899
126.102619483883	83.8042742221014	828356	1633968	664699	3192770	396580	1933566	1659726	3361726	478355	1448629	437724	1582960	1199366	395598	1686653	430623	1753781	214768	458311	1181763	1994812	1481570	1899374	1635418	828567	598462	378375	714502	999067	426483	758816	1983122	1278067	4277761	447869	379388	1374099	699292	1435312	3219071	2795495	1415287
126.150002723853	248.822895945267	265915	183645	140236	159415	233871	262715	154335	189445	271482	101589	152482	257744	180276	168808	302721	112734	328802	304103	92389	171802	333389	86927	108705	246738	155208	255513	374796	171042	85738	240865	402548	187715	260727	83609	141894	253339	141681	167438	143238	278269	292959	122606
126.36561101702	134.025225896178	0	0	0	0	0	0	2080774.5	218216.5	1785190	1176394.5	623847	879304.5	0	0	0	0	0	0	684115	143715	2922567.5	0	0	0	1502579	1255621.5	2303792.5	979694	914224.5	600516.5	819647.5	246369.5	0	0	0	0	0	0	1422672.5	0	562133.5	1147585.5
126.507048535162	126.326011026781	391436	392018	429385	343994	326904	449645	388381	195642	292685	350713	346782	284827	323891	370939	458709	342396	366535	309219	280510	330164	433471	389777	382359	368528	363702	393789	297080	367292	286245	354126	234196	584324	401216	310585	296489	326871	320490	322760	417564	435977	467693	404836
126.527136342904	120.06623532645	0	0	0	0	0	55696.5	101374	79441	0	0	0	50378	0	0	0	0	173391	0	0	0	81587	0	0	104843.5	0	0	0	0	0	0	0	63021.5	0	0	0	0	55356	0	75978.5	99250	391394	94650
126.536427962758	120.429323123154	3029420	2257632	1972881	2109193	3569950	2416965	1840987	1339997	2660459	1636854	1431904	2069412	1385276	1620174	2157775	2305464	2787323	2328778	2025323	1612789	2010275	2245421	2735444	2207101	1741260	2697642	2242190	2414275	2232197	2096898	2475456	2616434	3011716	2234164	2433995	1785829	2476575	1768741	2457798	2715337	2041870	4537789
126.536430292271	281.446911936454	2009453	2275544	2240372	1939281	2346629	2216704	2136728	2697762	1980146	1936229	1897970	1828881	1774803	1909482	1916741	2175248	2150910	1893337	1917712	1606682	1907623	1920353	2367816	2262286	2186492	2105146	2115830	1870370	1954841	2154622	1973073	2089917	2532425	1976546	1858908	2079335	2227518	1974392	1914779	2319177	2043886	3205309
126.542099364477	264.324831882614	810543	978812	905549	1119967	1086464	796912	970123	1015739	1051882	1085929	854456	1007718	748294	1063676	1119014	258491	694492	968445	977282	991107	1328146	766421	570928	1075143	850201	979776	566500	1121993	924780	1205670	656417	579681	872621	987116	967108	1020882	1192196	1137770	1149555	1098684	918935	947001
126.542108936587	130.239027709672	2245084	1675554	1392938	1980231	1878334	2292017	1814035	840912	1843614	1349211	1526971	1708971	1174850	2036103	2342129	1621054	1968993	1252585	1274830	1451850	1803447	1743949	1966807	1761673	1455396	1883429	1478234	2212460	1588466	1661736	1603150	1926350	1945586	1397265	1695389	2024176	1622074	2098077	2528010	1652190	2495413	1879211
126.895352544598	104.896551748527	0	1792541	196745	281140	480892	349216	321759	146805	443954	102388	156927	762901	174944	1877980	0	396293	0	290685	156786	80406	252641	204120	2179138	103680	203419	993446	137697	168033	144072	169194	119873.5	194532	223634	140563.5	708123	360328	147801	676491	1461915	2696364	45969	4695606
126.920742384476	63.1708436936652	374708	496575	762987	532083	588141	422933	2670244	0	788010	671930	673865	404705	2399980	679892	665733	387282	587857	762229	659065	351520	1236534	420263	574464	625295	632233	647691	842249	668850	663334	853635	754217	690551	1053557	841175	835830	615851	792107	229177	2743957.5	198236	381673	1603506
126.93281887338	265.254288855048	467700	144919	86455	62303	242299	157887	137048	158981	312453	157071	158964	235720	126031	655472	101310	85201	174966	273838	151632	253165	146114	288485	115245	156000	332111	189734	89986	414609	124828	365557	374094	136595	169672	131103	134580	110023	330374	123651	189909	442423	421545	167520
126.983291451597	129.693368039085	1404105	1281567	1056692	1617595	1406418	1378978	1541996	264162	1294318	1040277	1106849	1263946	1070950	1329955	1765699	1116033	1445557	1025244	1051384	1080655	1356119	1133023	1510522	1155525	1295343	1376694	1136255	1607402	1114883	1299209	1326131	1288474	1321460	967746	1167776	1633568	1399563	1214595	1702124	1360399	1533564	1486761
126.989585361439	291.699147990653	1277465	1347884	1622358	1559898	1362154	1691548	616491	1739223	1420592	1697826	1701197	1660009	1592315	1447930	1406606	1561256	1062813	1640851	1571736	1592790	1433262	2038253	1662477	1757269	1600660	1484500	1661053	271940	1700190	1492214	1603089	1648014	1632038	260379	1557182	1324225	1578352	1440096	1369599	415671	1541802	1335594
126.989601574416	118.622317597867	12676756	11422131	13450315	14293303	13998158	13870057	12854892	7883991	13120483	10100321	10072635	11371376	9608375	12841064	14398190	11387817	12084563	10879481	10739364	11185449	13059249	13772860	15689578	14385516	13340541	15355367	10982519	13961331	12564411	12711621	12579263	16206807	14688052	11234781	13145903	12599428	13846471	13411275	15628817	14928659	15263450	13875328
127.029915712183	52.8291301678314	0	0	4937986	0	0	0	0	0	0	57523	0	0	4689204	0	0	691274	0	745381	0	0	3522532	4151957	940158	2497660	0	0	1263953	3878342.5	0	644367	0	3289138	1140013	0	2177499.5	0	0	3446958.5	0	0	0	0
127.034023528458	95.415813775675	4570488	4026880	3881596	3898325	2087720	2950299	3153579	3689001	3568507	3333435	3564413	2656825	2911550	2555949	3457922	4839404	3002716	3344369	3616354	3325153	3045610	5594004	4077230	3518788	3258929	3277257	4027763	3904525	1965000	3422256	3850276	5243382	3530225	2912994	4486506	4582689	3203829	5030693	3949055	2773360	4297168	3661168
127.038956111895	26.6729138586928	6984416	7063715	7381849	8010445	7106473	7504548	6915539	6250592	6666912	7133195	7194435	7572680	7447344	6782512	7386868	8226323	6963716	8063189	8152305	8043074	7096023	9296284	7768289	7770053	7603117	7508785	8127823	7604888	7708448	7456174	8074836	8742954	7612233	8331810	8093482	6991385	8278026	7089121	6561747	7888441	7539650	6776755
127.038959041731	227.228930556304	11138736	1871837.5	5935206	13248936	6931139	5344999.5	7805110	904321	1312709	11776695	11376200	8052750	12972724	6029291	2613737	8751075	9718161	9187045	7490646	2158978	4157544	8639408	7775103	10134519	5948652	904264	13443104	14882957	18884899	16184750	550265	1864900	5974229	4524680	2126835	8954266	14763938	6840761	779898	8989387	2936678	5873484
127.050240588696	224.008421800447	463529	976649	818713	367150	361130	658440	428370	303780	757613	407190	619892	435652	426848	755948	857453	356400	536919	847893	542658	442801	691266	360886	673764	687821	229684	923279	836087	645749	835798	770418	456106	140088	621018	500929	620791	857288	606793	723071	625463	272253	857719	422691
127.050259987976	108.618456060674	403969	526499	471027	493092	495020	420530	423138	391372	630941	381531	437694	492058	567494	478475	907631	445470	329041	518482	401890	395684	420453	413310	392504	604099	417320	611947	401188	477351	333661	546202	402591	424804	283027	406042	384574	444382	461787	360349	400103	300022	524844	325044
127.058395755305	119.336204301661	88093	209340	164742	43168	205770	175659	127411	159956	290186	170166	196183	162292	100263	311823	193389	143210	192461	141748	183040	93246	45914	170271	110108.5	231895	171222	158977	216440	172986	152281	180848	130604	203237	193171	184055	303078	32838	123508	46728	145070	46650	152248	148027
127.072663951185	143.859789428218	668245	644465	851925	823543	653322	476326	571906	443655	660441	786263	644438	508110	583981	559994	753779	628704	399053	594339	530132	530741	808023	505303	187854	158707	627134	854216	200403	719135	533922	224158	523586	532727	520194	599269	393411	124101	904529	623146	333861	198097	925546	446877
127.072697914556	257.91263108491	4668658	4071960	4981065	5165386	5093907	5428927	4697911	4194045	4743970	5166201	5233401	5164647	4389787	4472709	4673638	5579373	3519728	5716116	5577780	4779067	4610342	4849331	4758307	4420575	5155395	4904181	5272984	4576793	4405221	4836967	5372457	5295352	4084088	5706457	4444020	4598454	5267436	5027442	4324394	6003051	5342616	4768704
127.075353946982	274.162674789234	1104963	924605	633317	915795	635433	436625	534389	1194035	531936	676858	925010	871318	703991	694133	354302	1175479	527838	706067	370315	652401	1855915	619310	878023	852201	1067761	979751	1131791	878296	773371	629163	703225	686776	743875	483135	759939	434545	890218	316963	916324	639493	412737	992260
127.075385071926	26.1964647557259	190273	962824	181105	189159	195604	117881	883040	784724	727510	117425	856948	956919	759035	824453	787850	880068	908633	134919	107977	228639	171744	906093	933494	179467	908040	111013	883755	855537	116810	181308	919733	208860	234009	942911	876548	148962	899951	876486	154219	896657	119146	830178
127.086631317414	214.353211443018	349485	144782	245431.5	95105	297520	163451	268135	215795	206941	54817	226904	302893	200439	128326	323216	254038	215111	451930	237596	181153	231844	262271	402434	296613	276047	255271	148176	282560	181661	145626	212597	341728.5	282026	165540	295030	213860	364921	247308	317075	204416	325941	377982
127.086647607964	18.0459402663962	261647	201374	228729	96775	226315	65469	218665	262046	102662	96008	209113	173388	218758	103230	227652	211448	82854	218539	197955	118444	219131	234895	230069	101946	194806	232115	86799	216747	59233	206996	223577	140805	199924	222291	220796	287082	234327	223585	246235	155620	235739	276555
127.094743143228	27.4809141979286	667767.5	0	0	55419	0	0	1208148	0	0	0	0	148017	0	0	0	0	0	801203	156024	0	0	155110	127577	0	0	103122.5	168378	1430336	176715	0	126477	338885.5	0	344821	162424	0	648807	0	0	0	146215	0
127.111751475512	279.806571692543	593460	1044016	278470	433166	432812	483664	451950	543282	641764	408370	423253	591670	348112	172455	358806	442164	307261	440015	528023	482348	396799	240246	291953	278304	311874	276529	29817	288950	316724	377349	585727	471400	425504	582953	432381	453491	469851	520525	332959	498265	534243	526443
127.111799534596	118.563530279602	609738	654533	735735	559633	861599	670264	640252	621891	784571	813020	791234	619768	785989	656425	673971	803129	642595	838451	675798	246485	591616	762584	222944	756962	646442	518944	775380	731697	790588	561883	590988	813865	796003	731593	622082	647552	861202	465817	584256	817965	542331	554272
127.111849298741	26.1317488531171	558191	635843	597464	670791	645463	644616	547001	572802	472700	552631	548971	588736	494302	544988	503510	568484	507594	640356	524888	556921	540654	556968	575566	766389	604536	556711	543898	547832	541055	545708	577804	713118	589085	592018	491432	580914	645512	518809	476035	726904	516321	550561
127.32625469636	275.558193517088	595112	412878	266028	608423	377095	301900	682475	457332	426125	405300	440887	159876	222899	452653	433514	408645	558792	478098	384783	505349	406819	488966	478693	359969	579372	639231	325098	327930	455113	682956	210006	377422	488397	565781	656169	744044	630341	571317	427869	782898	485373	558894
127.39704858335	63.0800645457688	0	463992	1200819.5	2890446	250511	419016	0	1622077	167619	191948	194110	0	271456	0	0	744404	0	186051.5	75254	224167	0	394835	488601	206441	0	252570	274398	920585	130849	419398.5	0	415762	355719	533523	920640	321210	420118	121956	679089	824743	988397	458437
127.526035758951	130.938139967517	1693610	131907	938030	469959	1570723	1317765	1401392	23445	1281118	1118036	901524	559162	580508	1524581	1653700	1460016	707076	543401	298268	9696	1192589	761679	1708336	1018884	884926	1021753	982596	1482512	216085	1405525	723510	1257403	1548660	1101938	1211857	1610778	1627897	1066844	1746238	10889	617435	510726
127.544223992507	285.022789025715	547149	864275	250004	215679	948627	555993	977766	916568	657832	1011744	1007784	944045	963928	840582	652707	683329	424665	979955	799530	718807	962791	629380	902773	866854	549303	1000082	696608	1002077	876526	875949	735303	587131	907175	822164	684884	783646	881636	803179	901838	588954	1065686	959897
127.934229923839	142.142793506249	506388	573015	447113	517262	439700	506998	661171	771023	491062	449100	704900	504862	897170	574583	563814	531538	263451	509145	916758	551368	481903	659799	482256	704290	532448	442323	611909	565988	1019487	560568	487487	557817	362360	625854	625928	665495	507138	569787	396674	560548	523306	539426
127.982309129251	129.90129170632	1900537	1663318	1693659	2103381	1600527	2045020	1696125	920860	1958908	1559960	1459376	1659609	1394572	1747555	1803110	1552077	1884936	1516777	1404166	1525371	2073859	1874479	2255673	1642852	1532152	1996712	1505348	1959772	1722787	1775707	1592176	2355306	1729836	1385329	1563312	1894524	2005100	1879365	2216295	2071226	2169408	1852831
127.990484920342	130.733712526985	1757514	1161115	1268598	1579023	1628833	1590266	1365796	661974	1556151	1043527	1227762	1162084	921181	1334410	1104774	1417672	1102564	1211776	1206030	435145	1369001	643157	416921	524859	1160571	1489660	1188231	1601694	472576	1324292	1489990	1790610	1614372	633137	1412586	1340470	429966	1807052	2338384	838614	498644	1766048
128.019268008646	109.508787967395	3543707	4235318	3458191	4361060	2260269	3864870	3794788	2784185	3312126	2463791	2562990	3004808	2077774	3870436	3199949	3374225	2997144	2469696	3250224	2964488	3629242	3649232	3555179	3802158	4002828	3940568	2926124	4074442	3580361	4013177	2768543	5209757	3064963	3182173	3876164	4316065	3779886	4099178	3087814	5559814	3351086	2854749
128.019296690563	34.717424345634	160583	134859	167739	152476	108323	219489	165441	471250	119453	126151	161586	106768	161406	218476	97923	140232	128595	136767	156382	186093	150846	233502	234096	224301	196691	260280	157645	195636	247704	118817	211911	258562	118154	155754	216912	148188	221593	330993	161508	276872	222266	148505
[truncated: 12,916 more rows]
